# Supplementary material for: Used-car market dataset for Latvia 2018
Source: Data Brief. 2018 Dec 28;22:859–62. doi: 10.1016/j.dib.2018.12.075 (PMC6362865; doi:10.1016/j.dib.2018.12.075)
Supplement: Supplementary file 1 — Supplementary material [file mmc2.zip]

Archive with 2 entries (2 files):
- Dataset.xlsx
- Data_discription.txt
