# Supplementary material for: Used-car market dataset for Latvia 2018
Source: Data Brief. 2018 Dec 28;22:859–62. doi: 10.1016/j.dib.2018.12.075 (PMC6362865; doi:10.1016/j.dib.2018.12.075)
Supplement: Supplementary file 1 — Supplementary material [file mmc2.zip › Dataset.xlsx]

## Sheet: Auto 1-11a
Price	Model	First_registration_date	Motor	Gearbox	Mileage	Color	Body_types	Following_technical_inspection_date	Set_of_car	Month
950	Audi 80	1994	1.9 d	m 5 s	353000	13;	u	11.2018	Sakabes akis,Vieglmetala diski	1
1250	Audi 80	1991	2.8 b/g	m 5 s	350000	5; m	s	4.2018	Luka,Vieglmetala diski,Roku balsti,Toneti aizmugurejie logi,Miglas lukturi,El. regulejami,Apsildami,ABS,Centrala atslega,Signalizacija,FM/AM,CD,MP3	1
82000	Cadillac Escalade	2016 jul	6.2 b	a	20300	5; m	o	7.2018	Stures hidropastiprinatajs,Kondicionieris,Klimata kontrole,Salona gaisa filtrs,Borta dators,Riepu spiediena kontrole,Parkosanas sens. aizmugure,Parkosanas sens. prieksa,Atpakalskata kamera,Panoramas redzam. kameras,Distances kontrole,Lietus sensors,Kruiza kontrole,Gajeju detektors,Klusuma zonu asistents,Paligsistema brauks. joslas,Avarijas bremzesanas sist.,Keyless Go,El. bagaznieka aizversana,Ju…	1
7400	Mercedes C220	2009	2.2 d	m 6 s		7; m	s	5.2018	Stures hidropastiprinatajs,Kondicionieris,Klimata kontrole,Salona gaisa filtrs,Borta dators,Riepu spiediena kontrole,Lietus sensors,Servisa gramatina,Vieglmetala diski,Roku balsti,Toneti aizmugurejie logi,Regulejama,Daudzfunkcionala,El. regulejami,Apsildami,Xenona,LED,LED bremzugunis,Papild. bremzu signals,Miglas lukturi,Automat. tuvas gaismas,El. regulejami,Apsildami,Aptumsojosie,El. nolokami,AB…	1
6700	Lexus RX	2005	3.0 b/g	a	290000	9; m	o	7.2018	Stures hidropastiprinatajs,Kondicionieris,Klimata kontrole,Salona gaisa filtrs,Borta dators,Parkosanas sens. aizmugure,Parkosanas sens. prieksa,Lietus sensors,Kruiza kontrole,Jumta relini,Pilnpiedzina 4x4,Vieglmetala diski,Adas apdare,Roku balsti,Toneti aizmugurejie logi,Regulejama,Daudzfunkcionala,El. regulejami,Apsildami,Xenona,LED,LED bremzugunis,Papild. bremzu signals,Miglas lukturi,Lampu maz…	1
500	Saab 9-3	2002	2.2 d	m 5 s	337700	5; m	h	1.2018		1
5590	Mercedes E200	2007 nov	2.2 d	a		5; m	s	7.2018	Stures hidropastiprinatajs,Kondicionieris,Klimata kontrole,Salona gaisa filtrs,Borta dators,Riepu spiediena kontrole,Parkosanas sens. aizmugure,Parkosanas sens. prieksa,Kruiza kontrole,Vieglmetala diski,Adas apdare,Toneti aizmugurejie logi,Regulejama,Daudzfunkcionala,El. regulejami,Apsildami,Xenona,Papild. bremzu signals,Miglas lukturi,El. regulejami,Apsildami,ABS,Centrala atslega,Signalizacija,I…	1
1899	Toyota Yaris	2004	1.5 b	m	290000	7; m	h	5.2018	Stures hidropastiprinatajs,Salona gaisa filtrs,Borta dators,Vieglmetala diski,Toneti aizmugurejie logi,Regulejama,Daudzfunkcionala,Apsildami,Papild. bremzu signals,El. regulejami,Apsildami,ABS,Centrala atslega,Signalizacija,Imobilaizers,Air-bag,FM/AM,CD	1
2800	Skoda Superb	2006 jan	1.9 d	m 5 s	287600	12;	s	8.2018	Elektr. stures pastiprinatajs,Kondicionieris,Klimata kontrole,Salona gaisa filtrs,Lietus sensors,Kruiza kontrole,Roku balsti,Regulejama,Apsildami,Recaro,ABS,Centrala atslega,Signalizacija,Air-bag,ESP,FM/AM,CD,USB	1
550	Vaz 2105	1985	1.3 b	m	46662	2;	s	w		1
10900	Volkswagen Tiguan	2008	2.0 d	a	240000	1;	o	w	Stures hidropastiprinatajs,Kondicionieris,Klimata kontrole,Salona gaisa filtrs,Borta dators,Parkosanas sens. aizmugure,Lietus sensors,Kruiza kontrole,Jumta relini,Vieglmetala diski,Adas apdare,Saulessargi logiem,Regulejama,El. regulejami,Papild. bremzu signals,Automat. tuvas gaismas,El. regulejami,Apsildami,Aptumsojosie,ABS,Centrala atslega,ESP,FM/AM,CD,MP3	1
4300	Volkswagen Touran	2007 sep	2.0 d	m 6 s	280570	9; m	mv	10.2018	Stures hidropastiprinatajs,Kondicionieris,Klimata kontrole,Borta dators,Kruiza kontrole,Jumta relini,Vieglmetala diski,Roku balsti,Toneti aizmugurejie logi,Regulejama,Daudzfunkcionala,Miglas lukturi,El. regulejami,Apsildami,ABS,Centrala atslega,Imobilaizers,Air-bag,ESP,FM/AM,CD,MP3	1
8900	Volkswagen Touareg	2007 aug	2.5 d	a 6 s	164000	7; m	o	11.2018	Stures hidropastiprinatajs,Kondicionieris,Klimata kontrole,Autonomais silditajs,Salona gaisa filtrs,Borta dators,Parkosanas sens. aizmugure,Parkosanas sens. prieksa,Kruiza kontrole,Jumta relini,Sakabes akis,Pilnpiedzina 4x4,Servisa gramatina,Vieglmetala diski,Adas apdare,Roku balsti,Regulejama,Daudzfunkcionala,Apsildami,Xenona,Bi xenona,Lampu mazgataji,Automat. tuvas gaismas,El. regulejami,Apsild…	1
10800	Volvo V60	2011 nov	2.4 d	a 6 s	289000	5; m	u	6.2018	Stures hidropastiprinatajs,Elektr. stures pastiprinatajs,Kondicionieris,Klimata kontrole,Salona gaisa filtrs,Borta dators,Riepu spiediena kontrole,Parkosanas sens. aizmugure,Parkosanas sens. prieksa,Distances kontrole,Lietus sensors,Kruiza kontrole,Adaptiva kruizkontrole,Cela zimju atpazis. sistema,Klusuma zonu asistents,Paligsistema brauks. joslas,Sistema Starts-Stop,Jumta relini,Servisa gramati…	1
9450	Audi Q7	2006 mar	3.0 d	a	269000	9; m	o	4.2018	Stures hidropastiprinatajs,Elektr. stures pastiprinatajs,Kondicionieris,Klimata kontrole,Salona gaisa filtrs,Borta dators,Parkosanas sens. aizmugure,Parkosanas sens. prieksa,Lietus sensors,Kruiza kontrole,Jumta relini,Pilnpiedzina 4x4,Servisa gramatina,Vieglmetala diski,Adas apdare,Roku balsti,Toneti aizmugurejie logi,Saulessargi logiem,Regulejama,Daudzfunkcionala,El. regulejami,Apsildami,Sporta,…	1
4350	Audi A4	2003 sep	2.5 d	a 6 s		13; m	u	w		1
9900	Audi A4	2009 jun	1.8 b	a	195700	5;	s	2.2018	Stures hidropastiprinatajs,Klimata kontrole,Salona gaisa filtrs,Borta dators,Parkosanas sens. aizmugure,Lietus sensors,Kruiza kontrole,Servisa gramatina,Vieglmetala diski,Adas apdare,Regulejama,Daudzfunkcionala,Apsildami,Sporta,Miglas lukturi,El. regulejami,Apsildami,ABS,Centrala atslega,Signalizacija,Imobilaizers,Air-bag,ESP,FM/AM,CD,Hands-free	1
3200	Audi A4	2002 jul	2.5 d	m 6 s	184444	13; m	u	11.2019	Stures hidropastiprinatajs,Elektr. stures pastiprinatajs,Kondicionieris,Klimata kontrole,Salona gaisa filtrs,Borta dators,Lietus sensors,Avarijas bremzesanas sist.,El. bagaznieka aizversana,Jumta relini,Servisa gramatina,Vieglmetala diski,Roku balsti,Regulejama,El. regulejama,Daudzfunkcionala,El. regulejami,Recaro,Xenona,LED,LED bremzugunis,Papild. bremzu signals,Miglas lukturi,Automat. tuvas gai…	1
2320	Audi A4	1999 jan	1.9 d	m 5 s		5; m	s	12.2018	Stures hidropastiprinatajs,Kondicionieris,Klimata kontrole,Salona gaisa filtrs,Borta dators,Vieglmetala diski,Regulejama,Papild. bremzu signals,El. regulejami,Apsildami,ABS,Centrala atslega,Imobilaizers,Air-bag,FM/AM,CD	1
16600	Audi A4	2012 aug	3.0 d	a 8 s	128000	13; m	u	12.2018	Stures hidropastiprinatajs,Elektr. stures pastiprinatajs,Kondicionieris,Klimata kontrole,Salona gaisa filtrs,Borta dators,Riepu spiediena kontrole,Parkosanas sens. aizmugure,Parkosanas sens. prieksa,Lietus sensors,Kruiza kontrole,Sistema Starts-Stop,Jumta relini,Spoileris,Slieksni,Sporta pakete,Servisa gramatina,Vieglmetala diski,Adas apdare,Roku balsti,Toneti aizmugurejie logi,Saulessargi logiem…	1
1000	Audi 80	1993	2.0 b	m	249351	9; m	s	6.2018	Stures hidropastiprinatajs,Toneti aizmugurejie logi,ABS,CD	1
5450	Audi A6	2005 nov	3.0 d	a	286756	9; m	u	8.2018	Stures hidropastiprinatajs,Klimata kontrole,Autonomais silditajs,Salona gaisa filtrs,Borta dators,Parkosanas sens. aizmugure,Lietus sensors,Jumta relini,Pilnpiedzina 4x4,Servisa gramatina,Vieglmetala diski,Roku balsti,Saulessargi logiem,Isofix stiprinajumi,Ledusskapis,Regulejama,Daudzfunkcionala,El. regulejami,Papild. bremzu signals,Miglas lukturi,El. regulejami,Apsildami,Aptumsojosie,ABS,Central…	1
4350	Audi A4	2003 sep	2.5 d	m 6 s		8; m	u	w		1
3250	Audi A4	2002 may	1.9 d	m 5 s	272829	5; m	u	11.2018	Stures hidropastiprinatajs,Salona gaisa filtrs,Borta dators,Jumta relini,Vieglmetala diski,Regulejama,El. regulejami,Apsildami,ABS,Centrala atslega,Signalizacija,Imobilaizers,Air-bag,ESP,ASR,Markejums,FM/AM,CD	1
3290	Audi A3	2002	1.9 d	a 5 s	234618	13; m	h	12.2019	Stures hidropastiprinatajs,Kondicionieris,Klimata kontrole,Salona gaisa filtrs,Luka,Servisa gramatina,Vieglmetala diski,Adas apdare,Roku balsti,Recaro,LED bremzugunis,Miglas lukturi,ABS,Centrala atslega,Signalizacija,Imobilaizers,Air-bag,ESP,ASR,FM/AM,CD,CD mainitajs	1
3750	Audi Quattro	2004 may	2.5 d	m 6 s	195000	7; m	u	9.2018	Stures hidropastiprinatajs,Kondicionieris,Klimata kontrole,Salona gaisa filtrs,Borta dators,Sakabes akis,Pilnpiedzina 4x4,Vieglmetala diski,Roku balsti,Miglas lukturi,El. regulejami,Apsildami,ABS,Centrala atslega,Air-bag,ESP,FM/AM,CD,Navigacija	1
2650	Audi A6	2002	2.5 d	a 5 s	312000	5;	u	1.2019	Stures hidropastiprinatajs,Kondicionieris,Klimata kontrole,Borta dators,Jumta relini,Sakabes akis,Pilnpiedzina 4x4,Servisa gramatina,Vieglmetala diski,Adas apdare,Roku balsti,Saulessargi logiem,Regulejama,El. regulejami,Apsildami,Xenona,Miglas lukturi,Lampu mazgataji,El. regulejami,Apsildami,ABS,Centrala atslega,Signalizacija,Imobilaizers,FM/AM,CD mainitajs	1
3550	Audi A6	1997 dec	2.5 d	m 6 s	245000	13; m	u	4.2018	Stures hidropastiprinatajs,Kondicionieris,Klimata kontrole,Salona gaisa filtrs,El. bagaznieka aizversana,Jumta relini,Luka,Panoramas luka,Servisa gramatina,Vieglmetala diski,Roku balsti,Regulejama,Daudzfunkcionala,Papild. bremzu signals,Miglas lukturi,El. regulejami,Apsildami,ABS,Centrala atslega,Imobilaizers,Air-bag,FM/AM,CD,MP3	1
3750	Audi A4	2004 feb	2.5 d	m 6 s	196500	7; m	u	10.2018	Stures hidropastiprinatajs,Kondicionieris,Klimata kontrole,Borta dators,Jumta relini,Sakabes akis,Pilnpiedzina 4x4,Vieglmetala diski,Roku balsti,Regulejama,Papild. bremzu signals,Miglas lukturi,El. regulejami,Apsildami,ABS,Centrala atslega,Air-bag,ESP,FM/AM,CD,CD mainitajs,MP3,Navigacija,Subwoofer	1
6500	Audi A6	2004 oct	3.0 d	a 6 s	199000	5;	s	6.2018	Stures hidropastiprinatajs,Kondicionieris,Klimata kontrole,Salona gaisa filtrs,Borta dators,Parkosanas sens. aizmugure,Parkosanas sens. prieksa,Lietus sensors,Kruiza kontrole,Keyless Go,Sistema Starts-Stop,El. aizmugures saulessargs,Sakabes akis,Pilnpiedzina 4x4,Sporta pakete,Vieglmetala diski,Adas apdare,Roku balsti,Saulessargi logiem,Isofix stiprinajumi,Regulejama,Daudzfunkcionala,Sporta,El. re…	1
6100	Audi A6	2007 apr	2.7 d	a	316392	5; m	u	8.2018	Stures hidropastiprinatajs,Klimata kontrole,Salona gaisa filtrs,Borta dators,Kruiza kontrole,Jumta relini,Pilnpiedzina 4x4,Servisa gramatina,Vieglmetala diski,Adas apdare,Roku balsti,Saulessargi logiem,Isofix stiprinajumi,Regulejama,Daudzfunkcionala,Apsildami,Papild. bremzu signals,Miglas lukturi,Automat. tuvas gaismas,El. regulejami,Apsildami,ABS,Centrala atslega,Imobilaizers,Air-bag,ESP,FM/AM,C…	1
3850	Audi A4	2004 dec	1.9 d	a 6 s		2; m	u	12.2018	Stures hidropastiprinatajs,Kondicionieris,Klimata kontrole,Salona gaisa filtrs,Borta dators,Lietus sensors,Kruiza kontrole,El. bagaznieka aizversana,El. durvju aizversana,Jumta relini,Sakabes akis,Servisa gramatina,Vieglmetala diski,Roku balsti,Isofix stiprinajumi,Regulejama,Daudzfunkcionala,Papild. bremzu signals,Miglas lukturi,Automat. tuvas gaismas,El. regulejami,Apsildami,Aptumsojosie,ABS,Cen…	1
1280	Audi A3	1997	1.8 b	m 5 s	231000	5;	-	5.2018	Stures hidropastiprinatajs,Kondicionieris,Klimata kontrole,Borta dators,Lietus sensors,Servisa gramatina,Vieglmetala diski,Roku balsti,Regulejama,El. regulejami,Apsildami,ABS,Centrala atslega,Signalizacija,Imobilaizers,Air-bag,ESP,ASR	1
2750	Audi A6	2002	2.5 d	m 6 s		11; m	u	11.2018	Stures hidropastiprinatajs,Kondicionieris,Klimata kontrole,Salona gaisa filtrs,Borta dators,Lietus sensors,Jumta relini,Servisa gramatina,Vieglmetala diski,Roku balsti,Saulessargi logiem,Isofix stiprinajumi,Ledusskapis,Regulejama,El. regulejami,Recaro,Papild. bremzu signals,Miglas lukturi,Lampu mazgataji,El. regulejami,Apsildami,Aptumsojosie,ABS,Centrala atslega,Signalizacija,Imobilaizers,Air-bag…	1
2200	Audi A4	2001	2.0 b	m	174478	9;	s	4.2018	Stures hidropastiprinatajs,Kondicionieris,Klimata kontrole,Salona gaisa filtrs,Borta dators,Servisa gramatina,Vieglmetala diski,Roku balsti,Regulejama,Apsildami,Papild. bremzu signals,Miglas lukturi,El. regulejami,Apsildami,ABS,Centrala atslega,Signalizacija,Air-bag,FM/AM,CD,MP3	1
11800	Audi Q7	2007 dec	3.0 d	a 6 s	230000	5; m	o	9.2018	Stures hidropastiprinatajs,Elektr. stures pastiprinatajs,Kondicionieris,Klimata kontrole,Salona gaisa filtrs,Parkosanas sens. aizmugure,Parkosanas sens. prieksa,Lietus sensors,Jumta relini,Panoramas luka,Pilnpiedzina 4x4,Servisa gramatina,Vieglmetala diski,Adas apdare,Toneti aizmugurejie logi,Isofix stiprinajumi,Regulejama,Daudzfunkcionala,Apsildami,Xenona,LED,LED bremzugunis,Miglas lukturi,Lampu…	1
3200	Audi A6	2003	2.5 d	a 5 s	271090	7;	u	9.2018	Stures hidropastiprinatajs,Klimata kontrole,Salona gaisa filtrs,Borta dators,Parkosanas sens. aizmugure,Parkosanas sens. prieksa,Kruiza kontrole,Jumta relini,Sakabes akis,Luka,Panoramas luka,Pilnpiedzina 4x4,Sporta pakete,Vieglmetala diski,Adas apdare,Roku balsti,Toneti aizmugurejie logi,Regulejama,El. regulejami,Apsildami,Bi xenona,LED bremzugunis,Miglas lukturi,El. regulejami,Apsildami,Aptumsoj…	1
2500	Audi TT	2007	1.6 b	m 5 s	147000	9;	ca	11.2018	Stures hidropastiprinatajs,Elektr. stures pastiprinatajs,Kondicionieris,Klimata kontrole,Borta dators,Riepu spiediena kontrole,Parkosanas sens. aizmugure,Kruiza kontrole,Vieglmetala diski,Adas apdare,Ledusskapis,Regulejama,El. regulejami,Ventilejami,Papild. bremzu signals,Automat. tuvas gaismas,El. regulejami,El. nolokami,ABS,Centrala atslega,Signalizacija,ESP,ASR,FM/AM,CD,DVD,MP3,Tel./mob.,Bluet…	1
1800	Audi A4	2000 apr	1.8 b	a	194273	9;	s	10.2018	Kondicionieris,Klimata kontrole,Salona gaisa filtrs,Parkosanas sens. aizmugure,Sakabes akis,Slieksni,Roku balsti,Toneti aizmugurejie logi,Regulejama,Miglas lukturi,El. regulejami,ABS,Centrala atslega,Air-bag,FM/AM	1
2799	Audi A3	2002 dec	1.8 b	a 5 s		11; m	h	12.2018	Stures hidropastiprinatajs,Kondicionieris,Klimata kontrole,Salona gaisa filtrs,Borta dators,Parkosanas sens. aizmugure,Lietus sensors,Sporta pakete,Vieglmetala diski,Adas apdare,Roku balsti,Saulessargi logiem,Isofix stiprinajumi,Regulejama,Recaro,LED bremzugunis,Papild. bremzu signals,El. regulejami,Apsildami,Aptumsojosie,ABS,Centrala atslega,Signalizacija,Imobilaizers,Air-bag,ESP,ASR,FM/AM,CD,CD…	1
2290	Audi A4	1998	1.9 d	m 5 s		5; m	s	12.2018	Stures hidropastiprinatajs,Kondicionieris,Klimata kontrole,Servisa gramatina,Vieglmetala diski,Roku balsti,Regulejama,LED bremzugunis,El. regulejami,ABS,Centrala atslega,Imobilaizers,Air-bag,FM/AM	1
998	Bmw 325	1998 nov	2.5 d	a 5 s	312000	12;	u	5.2018	Stures hidropastiprinatajs,Kondicionieris,Klimata kontrole,Jumta relini,Vieglmetala diski,Roku balsti,El. regulejami,ABS,Centrala atslega,Imobilaizers	1
4750	Bmw 525	2004 jun	2.5 d	a 5 s		5; m	u	4.2018		1
8350	Bmw 535	2005 jun	3.0 d	a 6 s	244000	5; m	s	1.2019	Stures hidropastiprinatajs,Elektr. stures pastiprinatajs,Kondicionieris,Klimata kontrole,Salona gaisa filtrs,Borta dators,Riepu spiediena kontrole,Parkosanas sens. aizmugure,Parkosanas sens. prieksa,Lietus sensors,Kruiza kontrole,Luka,Spoileris,Slieksni,Sporta pakete,Vieglmetala diski,Adas apdare,Roku balsti,Toneti aizmugurejie logi,Isofix stiprinajumi,Regulejama,El. regulejama,Daudzfunkcionala,S…	1
8490	Bmw 535	2007 dec	3.0 d	a 6 s	202000	5;	u	1.2019	Stures hidropastiprinatajs,Kondicionieris,Klimata kontrole,Salona gaisa filtrs,Borta dators,Riepu spiediena kontrole,Parkosanas sens. aizmugure,Parkosanas sens. prieksa,Lietus sensors,Kruiza kontrole,Jumta relini,Panoramas luka,Pneimopiekare,Vieglmetala diski,Roku balsti,Saulessargi logiem,Isofix stiprinajumi,Regulejama,Daudzfunkcionala,El. regulejami,Bi xenona,LED,LED bremzugunis,Papild. bremzu …	1
3000	Bmw 320	2002	2.2 b	m	245300	13; m	c	7.2018	Stures hidropastiprinatajs,Kondicionieris,Salona gaisa filtrs,Borta dators,Kruiza kontrole,Servisa gramatina,Vieglmetala diski,Adas apdare,Roku balsti,Regulejama,Apsildami,Sporta,Xenona,LED bremzugunis,Miglas lukturi,El. regulejami,Apsildami,ABS,Centrala atslega,Imobilaizers,Air-bag,ESP,ASR,FM/AM,CD	1
8450	Bmw 530	2006 oct	3.0 d	a 6 s	288800	12; m	s	1.2019	Stures hidropastiprinatajs,Kondicionieris,Klimata kontrole,Salona gaisa filtrs,Borta dators,Riepu spiediena kontrole,Parkosanas sens. aizmugure,Parkosanas sens. prieksa,Distances kontrole,Lietus sensors,Kruiza kontrole,Sistema Starts-Stop,Luka,Pilnpiedzina 4x4,Spoileris,Slieksni,Sporta pakete,Servisa gramatina,Vieglmetala diski,Adas apdare,Roku balsti,Toneti aizmugurejie logi,Isofix stiprinajumi,…	1
52000	Bmw X6	2015	3.0 d	a	32800	5; m	o	12.2018	Stures hidropastiprinatajs,Elektr. stures pastiprinatajs,Kondicionieris,Klimata kontrole,Salona gaisa filtrs,Borta dators,Riepu spiediena kontrole,Parkosanas sens. aizmugure,Parkosanas sens. prieksa,Atpakalskata kamera,Nakts redzamibas kamera,Panoramas redzam. kameras,Lietus sensors,Kruiza kontrole,Adaptiva kruizkontrole,Avarijas bremzesanas sist.,Keyless Go,Sistema Starts-Stop,El. bagaznieka aiz…	1
15800	Bmw 320	2012 may	2.0 d	a 8 s		9; m	s	4.2018	Elektr. stures pastiprinatajs,Kondicionieris,Klimata kontrole,Salona gaisa filtrs,Borta dators,Riepu spiediena kontrole,Parkosanas sens. aizmugure,Parkosanas sens. prieksa,Atpakalskata kamera,Lietus sensors,Kruiza kontrole,Adaptiva kruizkontrole,Cela zimju atpazis. sistema,Avarijas bremzesanas sist.,Sistema Starts-Stop,Luka,Sporta pakete,Vieglmetala diski,Adas apdare,Roku balsti,Toneti aizmugurej…	1
9350	Bmw 745	2006	4.5 d	a		13; m	s	w	Stures hidropastiprinatajs,Elektr. stures pastiprinatajs,Kondicionieris,Klimata kontrole,Autonomais silditajs,Salona gaisa filtrs,Borta dators,Riepu spiediena kontrole,Parkosanas sens. aizmugure,Parkosanas sens. prieksa,Distances kontrole,Lietus sensors,Kruiza kontrole,Adaptiva kruizkontrole,Avarijas bremzesanas sist.,Sistema Starts-Stop,El. bagaznieka aizversana,El. aizmugures saulessargs,El. du…	1
9200	Bmw 530	2009 aug	2.5 d	a 6 s	263600	7; m	s	7.2018		1
2490	Bmw 325	2001 jan	2.5 b/g	a	235000	13; m	s	11.2018		1
1500	Bmw 323	1999 mar	2.5 b	a 5 s		12;	s	5.2018	Elektr. stures pastiprinatajs,Kondicionieris,Klimata kontrole,Borta dators,Slieksni,Vieglmetala diski,Adas apdare,Roku balsti,Toneti aizmugurejie logi,Regulejama,Apsildami,Recaro,Xenona,Miglas lukturi,Lampu mazgataji,El. regulejami,Apsildami,ABS,Centrala atslega,Signalizacija,ASR,FM/AM,CD	1
4990	Bmw 330	2006	3.0 d	m 6 s	231263	9; m	u	12.2018	Stures hidropastiprinatajs,Kondicionieris,Klimata kontrole,Salona gaisa filtrs,Borta dators,Lietus sensors,Kruiza kontrole,Sistema Starts-Stop,Jumta relini,Servisa gramatina,Vieglmetala diski,Roku balsti,Regulejama,Xenona,LED,LED bremzugunis,Papild. bremzu signals,Miglas lukturi,Lampu mazgataji,El. regulejami,Apsildami,ABS,Centrala atslega,Signalizacija,Imobilaizers,Air-bag,ESP,ASR,FM/AM,CD,CD ma…	1
8450	Bmw X3	2007 mar	3.0 d	a 6 s		5; m	o	9.2018	Stures hidropastiprinatajs,Elektr. stures pastiprinatajs,Kondicionieris,Klimata kontrole,Salona gaisa filtrs,Borta dators,Riepu spiediena kontrole,Parkosanas sens. aizmugure,Parkosanas sens. prieksa,Lietus sensors,Kruiza kontrole,Jumta relini,Sakabes akis,Pilnpiedzina 4x4,Slieksni,Sporta pakete,Servisa gramatina,Vieglmetala diski,Adas apdare,Roku balsti,Toneti aizmugurejie logi,Regulejama,El. reg…	1
21000	Bmw 320	2014	2.0 d	a	157500	5; m	s	10.2017	Stures hidropastiprinatajs,Klimata kontrole,Borta dators,Parkosanas sens. aizmugure,Lietus sensors,Kruiza kontrole	1
2500	Bmw 728	1997	2.8 b/g	a	272700	5; m	s	12.2018	Stures hidropastiprinatajs,Kondicionieris,Klimata kontrole,Salona gaisa filtrs,Borta dators,Parkosanas sens. aizmugure,Lietus sensors,Kruiza kontrole,Vieglmetala diski,Adas apdare,Roku balsti,Toneti aizmugurejie logi,Regulejama,Daudzfunkcionala,El. regulejami,Apsildami,Ar atminu,Xenona,Papild. bremzu signals,Miglas lukturi,El. regulejami,Apsildami,Ar atminu,ABS,Centrala atslega,Signalizacija,Imob…	1
30700	Bmw 730	2012 nov	3.0 d	a 8 s	118000	5; m	s	11.2019	Stures hidropastiprinatajs,Elektr. stures pastiprinatajs,Kondicionieris,Klimata kontrole,Autonomais silditajs,Salona gaisa filtrs,Borta dators,Riepu spiediena kontrole,Parkosanas sens. aizmugure,Parkosanas sens. prieksa,Atpakalskata kamera,Distances kontrole,Lietus sensors,Kruiza kontrole,Adaptiva kruizkontrole,Cela zimju atpazis. sistema,Klusuma zonu asistents,Paligsistema brauks. joslas,Avarija…	1
8250	Bmw 530	2008 jul	3.0 d	a 6 s	245000	5; m	s	12.2018	Stures hidropastiprinatajs,Kondicionieris,Klimata kontrole,Autonomais silditajs,Salona gaisa filtrs,Borta dators,Riepu spiediena kontrole,Parkosanas sens. aizmugure,Parkosanas sens. prieksa,Lietus sensors,Kruiza kontrole,Sistema Starts-Stop,Servisa gramatina,Vieglmetala diski,Adas apdare,Roku balsti,Toneti aizmugurejie logi,Saulessargi logiem,Regulejama,Daudzfunkcionala,El. regulejami,Apsildami,X…	1
7999	Bmw X5	2004 dec	3.0 d	a 6 s	247000	13;	o	1.2019	Stures hidropastiprinatajs,Kondicionieris,Klimata kontrole,Autonomais silditajs,Salona gaisa filtrs,Borta dators,Riepu spiediena kontrole,Lietus sensors,Kruiza kontrole,Adaptiva kruizkontrole,Jumta relini,Pilnpiedzina 4x4,Slieksni,Vieglmetala diski,Adas apdare,Roku balsti,Toneti aizmugurejie logi,Regulejama,El. regulejama,Daudzfunkcionala,Ar atminu,El. regulejami,Ar atminu,Xenona,Papild. bremzu s…	1
2800	Bmw 530	2002 mar	3.0 d	a 5 s		7; m	u	3.2018	Stures hidropastiprinatajs,Kondicionieris,Klimata kontrole,Autonomais silditajs,Salona gaisa filtrs,Borta dators,Parkosanas sens. aizmugure,Parkosanas sens. prieksa,Lietus sensors,Kruiza kontrole,El. bagaznieka aizversana,Sporta pakete,Servisa gramatina,Vieglmetala diski,Adas apdare,Roku balsti,Toneti aizmugurejie logi,Saulessargi logiem,Regulejama,Daudzfunkcionala,Sporta,Xenona,LED bremzugunis,P…	1
5450	Bmw 530	2002 aug	3.0 b	a 5 s		9; m	s	w		1
3390	Bmw 320	2003	2.0 d	a 5 s	294800	9; m	s	1.2019		1
19700	Bmw 730	2010	3.0 d	a	269000	5; m	s	w	Stures hidropastiprinatajs,Elektr. stures pastiprinatajs,Kondicionieris,Klimata kontrole,Autonomais silditajs,Salona gaisa filtrs,Borta dators,Riepu spiediena kontrole,Parkosanas sens. aizmugure,Parkosanas sens. prieksa,Atpakalskata kamera,Lietus sensors,Kruiza kontrole,Cela zimju atpazis. sistema,Paligsistema brauks. joslas,Keyless Go,Sistema Starts-Stop,El. bagaznieka aizversana,El. aizmugures …	1
22990	Bmw 530	2014 sep	3.0 d	a 8 s	191080	1; m	u	7.2018	Stures hidropastiprinatajs,Elektr. stures pastiprinatajs,Kondicionieris,Klimata kontrole,Salona gaisa filtrs,Borta dators,Riepu spiediena kontrole,Parkosanas sens. aizmugure,Parkosanas sens. prieksa,Distances kontrole,Lietus sensors,Kruiza kontrole,Adaptiva kruizkontrole,Cela zimju atpazis. sistema,Paligsistema brauks. joslas,Keyless Go,Sistema Starts-Stop,El. bagaznieka aizversana,El. aizmugures…	1
11500	Bmw X5	2004 jun	3.0 d	m 6 s		5; m	o	w		1
6750	Bmw 530	2006 apr	3.0 d	a 6 s	215000	13; m	u	1.2019	Stures hidropastiprinatajs,Klimata kontrole,Salona gaisa filtrs,Borta dators,Parkosanas sens. aizmugure,Parkosanas sens. prieksa,Lietus sensors,Kruiza kontrole,Pneimopiekare,Sporta pakete,Servisa gramatina,Vieglmetala diski,Roku balsti,Saulessargi logiem,Isofix stiprinajumi,Regulejama,Daudzfunkcionala,Sporta,El. regulejami,Sporta,Bi xenona,Papild. bremzu signals,Miglas lukturi,Lampu mazgataji,Aut…	1
19200	Bmw X5	2010 aug	3.0 d	a 8 s	212000	5; m	o	12.2018	Elektr. stures pastiprinatajs,Klimata kontrole,Salona gaisa filtrs,Borta dators,Riepu spiediena kontrole,Parkosanas sens. aizmugure,Parkosanas sens. prieksa,Lietus sensors,Kruiza kontrole,Keyless Go,El. durvju aizversana,Jumta relini,Pilnpiedzina 4x4,Spoileris,Slieksni,Sporta pakete,Servisa gramatina,Vieglmetala diski,Adas apdare,Roku balsti,Toneti aizmugurejie logi,Isofix stiprinajumi,El. regule…	1
4700	Bmw X5	2001	3.0 b	a	234898	12; m	o	9.2018	Stures hidropastiprinatajs,Kondicionieris,Borta dators,Lietus sensors,Kruiza kontrole,Jumta relini,Vieglmetala diski,Adas apdare,Roku balsti,Toneti aizmugurejie logi,Saulessargi logiem,Isofix stiprinajumi,Regulejama,El. regulejama,Daudzfunkcionala,Apsildami,Xenona,Papild. bremzu signals,Miglas lukturi,El. regulejami,Apsildami,Aptumsojosie,ABS,Centrala atslega,Imobilaizers,Air-bag,ESP,ASR,CD	1
6950	Bmw 330	2007	3.0 d	a 6 s	258000	7; m	u	6.2018	Stures hidropastiprinatajs,Kondicionieris,Klimata kontrole,Salona gaisa filtrs,Borta dators,Riepu spiediena kontrole,Parkosanas sens. aizmugure,Parkosanas sens. prieksa,Lietus sensors,Kruiza kontrole,Jumta relini,Luka,Panoramas luka,Vieglmetala diski,Adas apdare,Roku balsti,Regulejama,Daudzfunkcionala,Apsildami,Xenona,Bi xenona,Papild. bremzu signals,Miglas lukturi,Lampu mazgataji,Automat. tuvas …	1
2390	Bmw 325	1995 sep	2.5 b	m 5 s	262500	5; m	c	9.2018	Stures hidropastiprinatajs,Kondicionieris,Klimata kontrole,Salona gaisa filtrs,Borta dators,Adas apdare,Regulejama,Miglas lukturi,ABS,Centrala atslega,Signalizacija,Imobilaizers,Air-bag,FM/AM,CD,MP3	1
5800	Chevrolet Captiva	2008 jan	2.0 d	m 5 s	222941	5;	o	6.2018		1
12800	Chevrolet Express	2003 mar	5.3 b/g	a		8;	mv	7.2018	Stures hidropastiprinatajs,Kondicionieris,Klimata kontrole,Salona gaisa filtrs,Borta dators,Lietus sensors,Kruiza kontrole,Sakabes akis,Luka,Panoramas luka,Servisa gramatina,Vieglmetala diski,Adas apdare,Roku balsti,Toneti aizmugurejie logi,El. regulejami,Apsildami,El. regulejami,Apsildami,Aptumsojosie,ABS,Centrala atslega,Signalizacija,Imobilaizers,Air-bag,FM/AM,CD,DVD,MP3,USB,SDcard,HDD,TV,LCD,…	1
5350	Chevrolet Captiva	2007	2.0 d	m 5 s	215000	2; m	o	5.2018	Stures hidropastiprinatajs,Elektr. stures pastiprinatajs,Kondicionieris,Klimata kontrole,Salona gaisa filtrs,Borta dators,Kruiza kontrole,Jumta relini,Sakabes akis,Pilnpiedzina 4x4,Servisa gramatina,Vieglmetala diski,Adas apdare,Roku balsti,Ledusskapis,Regulejama,Daudzfunkcionala,El. regulejami,Apsildami,Papild. bremzu signals,Miglas lukturi,Lampu mazgataji,Automat. tuvas gaismas,El. regulejami,A…	1
1450	Chevrolet Lacetti	2006	1.6 b	m	308000		h	1.2019	Stures hidropastiprinatajs,Vieglmetala diski,Roku balsti,Regulejama,Miglas lukturi,El. regulejami,Apsildami,ABS,Centrala atslega,Signalizacija,Air-bag,FM/AM,CD	1
11990	Chevrolet Captiva	2012 apr	2.2 d	a 6 s		9;	o	1.2019	Stures hidropastiprinatajs,Elektr. stures pastiprinatajs,Kondicionieris,Klimata kontrole,Salona gaisa filtrs,Borta dators,Parkosanas sens. aizmugure,Atpakalskata kamera,Kruiza kontrole,Jumta relini,Luka,Pilnpiedzina 4x4,Servisa gramatina,Vieglmetala diski,Regulejama,Daudzfunkcionala,El. regulejami,Apsildami,Papild. bremzu signals,Lampu mazgataji,Automat. tuvas gaismas,El. regulejami,Apsildami,El.…	1
500	Chevrolet Aveo	2005 dec	1.4 b	m 5 s	276229	8;	h	2.2018	Stures hidropastiprinatajs,Salona gaisa filtrs,Jumta relini,Regulejama,ABS,Centrala atslega,Signalizacija,Air-bag,FM/AM,CD,MP3	1
5990	Chevrolet Captiva	2007 dec	2.0 d	m	187000	2; m	o	12.2018		1
1900	Chevrolet Rezzo	2005	1.6 b/g	m	227258	7; m	h	10.2018	Stures hidropastiprinatajs,Vieglmetala diski,Regulejama,El. regulejami,Centrala atslega,FM/AM,CD	1
7700	Chevrolet Cruze	2013 may	1.4 b	m 6 s	154000	5; m	u	w	Stures hidropastiprinatajs,Elektr. stures pastiprinatajs,Kondicionieris,Klimata kontrole,Salona gaisa filtrs,Borta dators,Parkosanas sens. aizmugure,Atpakalskata kamera,Nakts redzamibas kamera,Lietus sensors,Kruiza kontrole,Avarijas bremzesanas sist.,Jumta relini,Sakabes akis,Servisa gramatina,Vieglmetala diski,Roku balsti,Saulessargi logiem,Regulejama,El. regulejama,Daudzfunkcionala,Papild. brem…	1
6000	Chevrolet Captiva	2008	2.0 d	m	203000	7;	o	6.2018	Stures hidropastiprinatajs,Kondicionieris,Klimata kontrole,Salona gaisa filtrs,Borta dators,Parkosanas sens. aizmugure,Lietus sensors,Kruiza kontrole,Jumta relini,Pilnpiedzina 4x4,Servisa gramatina,Vieglmetala diski,Isofix stiprinajumi,Regulejama,Daudzfunkcionala,Papild. bremzu signals,Miglas lukturi,Automat. tuvas gaismas,Automat. talas gaismas,El. regulejami,Apsildami,Aptumsojosie,El. nolokami,…	1
10000	Chevrolet Camaro	1991	5.0 b	a	103000		ca	w	Stures hidropastiprinatajs,Kondicionieris,El. bagaznieka aizversana,Servisa gramatina,Vieglmetala diski,Roku balsti,Regulejama,Centrala atslega,Air-bag,FM/AM,CD,CD mainitajs	1
5700	Chevrolet Aveo	2012	1.2 b	m	84800	13; m	h	1.2019	Stures hidropastiprinatajs,Kondicionieris,Salona gaisa filtrs,Borta dators,Kruiza kontrole,El. durvju aizversana,Spoileris,Slieksni,Vieglmetala diski,Roku balsti,Regulejama,Daudzfunkcionala,Apsildami,Papild. bremzu signals,Miglas lukturi,ABS,Centrala atslega,Signalizacija,Imobilaizers,Air-bag,ESP,FM/AM,CD,MP3,Tel./mob.,Bluetooth,Hands-free	1
1900	Chevrolet Lacetti	2006	1.4 b	m 5 s	176872	9;	h	1.2019	Stures hidropastiprinatajs,Kondicionieris,Borta dators,Regulejama,ABS,Centrala atslega,Signalizacija,Air-bag,FM/AM,CD	1
5900	Chevrolet Cruze	2010 oct	1.6 b	a	90050	5;	s	11.2018	Stures hidropastiprinatajs,Kondicionieris,Salona gaisa filtrs,Borta dators,Riepu spiediena kontrole,Parkosanas sens. aizmugure,Lietus sensors,Servisa gramatina,Vieglmetala diski,Regulejama,Daudzfunkcionala,Miglas lukturi,El. regulejami,ABS,Centrala atslega,Imobilaizers,Air-bag,FM/AM,CD	1
2500	Chevrolet Lacetti	2008 jan	1.6 b/g	m 6 s	177000	13;	u	12.2018	Stures hidropastiprinatajs,Kondicionieris,Klimata kontrole,Salona gaisa filtrs,Avarijas bremzesanas sist.,Jumta relini,Regulejama,LED bremzugunis,Papild. bremzu signals,El. regulejami,Apsildami,ABS,Centrala atslega,Signalizacija,Imobilaizers,Air-bag,ESP,FM/AM,CD,MP3	1
800	Chevrolet Aveo	2005 sep	1.2 b	m 5 s	219000	9; m	h	9.2018	Regulejama,ABS,Signalizacija,Air-bag,CD	1
820	Chevrolet Blazer	1996	4.3 b	a	269000	7;	o	w	Stures hidropastiprinatajs,Kondicionieris,Salona gaisa filtrs,Jumta relini,Pilnpiedzina 4x4,Vieglmetala diski,Adas apdare,Roku balsti,El. regulejami,El. regulejami,Apsildami,ABS,Centrala atslega,Signalizacija,Imobilaizers,Air-bag,FM/AM	1
1330	Chevrolet Kalos	2004 aug	1.4 b	m 5 s		10; m	s	1.2019	Stures hidropastiprinatajs,Salona gaisa filtrs,Roku balsti,Regulejama,Apsildami,ABS,Centrala atslega,Signalizacija,Imobilaizers,Air-bag,ESP,ASR,FM/AM,CD	1
999	Chevrolet Aveo	2006	1.4 b	m	170000	5;	s	4.2018	Stures hidropastiprinatajs,Klimata kontrole,Borta dators,Roku balsti,Regulejama,Apsildami,Apsildami,ABS,Centrala atslega,Signalizacija,Air-bag,FM/AM,CD	1
2800	Chevrolet Lacetti	2008 jan	1.6 b/g	m 6 s	177000	13;	u	12.2018	Stures hidropastiprinatajs,Kondicionieris,Klimata kontrole,Salona gaisa filtrs,Avarijas bremzesanas sist.,Jumta relini,Regulejama,LED bremzugunis,Papild. bremzu signals,El. regulejami,Apsildami,ABS,Centrala atslega,Signalizacija,Imobilaizers,Air-bag,ESP,FM/AM,CD,MP3	1
1250	Chevrolet Rezzo	2005	1.6 b	m	292150	7; m	mv	1.2018	Stures hidropastiprinatajs,Kondicionieris,Klimata kontrole,Parkosanas sens. aizmugure,Jumta relini,Luka,Vieglmetala diski,Roku balsti,Regulejama,El. regulejami,ABS,Centrala atslega,Signalizacija,Air-bag,FM/AM,CD	1
2190	Chevrolet Lacetti	2006 oct	1.6 b	m 5 s	216000	10; m	u	11.2018	Stures hidropastiprinatajs,Kondicionieris,Jumta relini,Servisa gramatina,Roku balsti,Regulejama,Daudzfunkcionala,Papild. bremzu signals,Miglas lukturi,El. regulejami,Apsildami,ABS,Centrala atslega,Signalizacija,Imobilaizers,Air-bag,FM/AM,CD,MP3	1
980	Chevrolet Aveo	2008 aug	1.2 b	m 5 s	235700	7;	c	12.2018	Stures hidropastiprinatajs,Kondicionieris,Regulejama,ABS,Centrala atslega,Signalizacija,Air-bag,FM/AM,CD,MP3	1
5700	Chevrolet Orlando	2011 mar	2.0 d	m 6 s	188000	7; m	mv	6.2018	Stures hidropastiprinatajs,Kondicionieris,Borta dators,Parkosanas sens. aizmugure,Lietus sensors,Kruiza kontrole,Jumta relini,Vieglmetala diski,Roku balsti,Toneti aizmugurejie logi,Isofix stiprinajumi,Regulejama,Daudzfunkcionala,Apsildami,Papild. bremzu signals,Miglas lukturi,El. regulejami,Apsildami,ABS,Centrala atslega,Signalizacija,Air-bag,ESP,ASR,FM/AM,CD,MP3,USB	1
2250	Chevrolet Blazer	1998	4.3 b	a	139600	5;	o	4.2018	Stures hidropastiprinatajs,Kondicionieris,Klimata kontrole,Salona gaisa filtrs,Kruiza kontrole,Jumta relini,Sakabes akis,Pilnpiedzina 4x4,Vieglmetala diski,Adas apdare,Roku balsti,Toneti aizmugurejie logi,Regulejama,Daudzfunkcionala,El. regulejami,Apsildami,Papild. bremzu signals,Lampu mazgataji,El. regulejami,Apsildami,ABS,Centrala atslega,Signalizacija,Imobilaizers,Air-bag,ESP,ASR,FM/AM	1
2899	Chevrolet Nubira	2007 apr	2.0 d	m	180000	13;	u	11.2018	Stures hidropastiprinatajs,Kondicionieris,Klimata kontrole,Salona gaisa filtrs,Lietus sensors,Kruiza kontrole,Jumta relini,Sakabes akis,Spoileris,Slieksni,Servisa gramatina,Vieglmetala diski,Roku balsti,Isofix stiprinajumi,Regulejama,Daudzfunkcionala,Sporta,Recaro,Papild. bremzu signals,Miglas lukturi,El. regulejami,Apsildami,ABS,Centrala atslega,Imobilaizers,ESP,FM/AM,CD,CD mainitajs,MP3,Bluetoo…	1
10800	Chevrolet Captiva	2013	2.2 d	a 6 s		5; m	o	1.2019	Stures hidropastiprinatajs,Kondicionieris,Klimata kontrole,Salona gaisa filtrs,Borta dators,Parkosanas sens. aizmugure,Lietus sensors,Kruiza kontrole,Jumta relini,Servisa gramatina,Vieglmetala diski,Adas apdare,Roku balsti,Toneti aizmugurejie logi,Isofix stiprinajumi,Regulejama,Daudzfunkcionala,Papild. bremzu signals,Miglas lukturi,Automat. tuvas gaismas,El. regulejami,Apsildami,Aptumsojosie,El. …	1
6800	Chevrolet Cruze	2011 jul	2.0 d	m 6 s		5; m	s	3.2018		1
1700	Chevrolet Lacetti	2007 dec	2.0 d	m 5 s	250000	9;	h	4.2019	Stures hidropastiprinatajs,Elektr. stures pastiprinatajs,Kondicionieris,Lietus sensors,Vieglmetala diski,Roku balsti,Regulejama,Miglas lukturi,El. regulejami,Apsildami,ABS,Centrala atslega,Signalizacija,Imobilaizers,Air-bag,ESP,ASR,FM/AM,CD	1
1550	Chevrolet Lacetti	2006 may	1.4 b	m	238000	10; m	h	8.2018	Stures hidropastiprinatajs,Kondicionieris,El. durvju aizversana,Servisa gramatina,Toneti aizmugurejie logi,Regulejama,ABS,Centrala atslega,Signalizacija,Imobilaizers,Air-bag,FM/AM,CD	1
1650	Chrysler PT Cruiser	2003	2.2 d	m 5 s	267889	9;	u	1.2019		1
2400	Chrysler Voyager	2002 jul	2.5 d	m 5 s			mv	6.2018	Stures hidropastiprinatajs,Kondicionieris,Klimata kontrole,Autonomais silditajs,Salona gaisa filtrs,Borta dators,Kruiza kontrole,Jumta relini,Sakabes akis,Spoileris,Vieglmetala diski,Adas apdare,Toneti aizmugurejie logi,Regulejama,Daudzfunkcionala,El. regulejami,Apsildami,Ar atminu,Miglas lukturi,El. regulejami,Apsildami,ABS,Centrala atslega,Signalizacija,Imobilaizers,Air-bag,ESP,ASR,FM/AM,CD	1
1800	Chrysler PT Cruiser	2002	2.2 d	m 5 s	183000	9; m	h	6.2018	Stures hidropastiprinatajs,Salona gaisa filtrs,Borta dators,Vieglmetala diski,Roku balsti,Toneti aizmugurejie logi,Isofix stiprinajumi,Regulejama,Papild. bremzu signals,El. regulejami,ABS,Centrala atslega,Signalizacija,FM/AM,CD	1
1900	Chrysler Grand Voyager	2001	2.5 d	m 5 s	322749	13;	mv	9.2018	Kondicionieris,Jumta relini,Vieglmetala diski,Miglas lukturi,El. regulejami,Apsildami,ABS,Centrala atslega,Air-bag,FM/AM,CD	1
3850	Chrysler Voyager	2003 dec	2.5 d	m 5 s	238000	5; m	mv	10.2018	Stures hidropastiprinatajs,Klimata kontrole,Autonomais silditajs,Salona gaisa filtrs,Borta dators,Kruiza kontrole,Jumta relini,Servisa gramatina,Vieglmetala diski,Adas apdare,Roku balsti,Toneti aizmugurejie logi,Regulejama,Daudzfunkcionala,El. regulejami,Apsildami,Papild. bremzu signals,Miglas lukturi,Lampu mazgataji,El. regulejami,Apsildami,El. nolokami,ABS,Centrala atslega,Signalizacija,Imobila…	1
980	Chrysler Voyager	2000	2.0 b	m 5 s	218000	5; m	mv	11.2018	Stures hidropastiprinatajs,Kondicionieris,Salona gaisa filtrs,El. durvju aizversana,Roku balsti,Papild. bremzu signals,Apsildami,ABS,Centrala atslega,Signalizacija,Air-bag,FM/AM	1
2650	Chrysler Town & Country	2001	3.8 b/g	a	180000		mv	7.2018	Stures hidropastiprinatajs,Kondicionieris,Klimata kontrole,Salona gaisa filtrs,Borta dators,Parkosanas sens. aizmugure,Kruiza kontrole,El. bagaznieka aizversana,El. durvju aizversana,Jumta relini,Vieglmetala diski,Adas apdare,Roku balsti,Toneti aizmugurejie logi,Regulejama,Daudzfunkcionala,El. regulejami,Apsildami,Papild. bremzu signals,Miglas lukturi,El. regulejami,Apsildami,Aptumsojosie,ABS,Cen…	1
2200	Chrysler PT Cruiser	2005 oct	2.2 d	m 5 s	234000	5; m	h	4.2018	Stures hidropastiprinatajs,Kondicionieris,Klimata kontrole,Salona gaisa filtrs,Borta dators,Kruiza kontrole,Jumta relini,Sakabes akis,Luka,Panoramas luka,Vieglmetala diski,Adas apdare,Roku balsti,Toneti aizmugurejie logi,Saulessargi logiem,Regulejama,El. regulejami,Apsildami,Xenona,Miglas lukturi,El. regulejami,Apsildami,ABS,Centrala atslega,Signalizacija,Air-bag,ESP,FM/AM,CD	1
1290	Chrysler PT Cruiser	2000	2.0 b	a	189000	2;	mv	4.2018		1
1000	Chrysler Town & Country	1999	3.8 b/g	a	300000	2;	mv	7.2018	Stures hidropastiprinatajs,Kondicionieris,Borta dators,Kruiza kontrole,Jumta relini,Sakabes akis,Vieglmetala diski,Adas apdare,Roku balsti,Toneti aizmugurejie logi,Regulejama,El. regulejami,Apsildami,Miglas lukturi,El. regulejami,Apsildami,ABS,Centrala atslega,Signalizacija,Air-bag,ASR,FM/AM,CD	1
2700	Chrysler Grand Voyager	2005	2.5 d	m	330000	13; m	mv	6.2018	Stures hidropastiprinatajs,Klimata kontrole,Autonomais silditajs,Salona gaisa filtrs,Borta dators,Jumta relini,Sakabes akis,Roku balsti,Regulejama,Daudzfunkcionala,El. regulejami,Apsildami,El. nolokami,ABS,Centrala atslega,Signalizacija,FM/AM,CD	1
1200	Chrysler Concorde	2002	2.7 b/g	a	129000	7;	s	w	Stures hidropastiprinatajs,Kondicionieris,Klimata kontrole,Salona gaisa filtrs,Borta dators,Kruiza kontrole,Regulejama,El. regulejami,Xenona,El. regulejami,Apsildami,ABS,Centrala atslega,Signalizacija,FM/AM	1
15300	Chrysler Town & Country	2014 jul	3.6 b	a 6 s	72000	5; m	mv	w	Stures hidropastiprinatajs,Kondicionieris,Klimata kontrole,Salona gaisa filtrs,Borta dators,Riepu spiediena kontrole,Atpakalskata kamera,Lietus sensors,Kruiza kontrole,Adaptiva kruizkontrole,Avarijas bremzesanas sist.,El. bagaznieka aizversana,El. durvju aizversana,Jumta relini,Vieglmetala diski,Adas apdare,Roku balsti,Toneti aizmugurejie logi,Regulejama,Daudzfunkcionala,El. regulejami,LED bremzu…	1
1000	Chrysler Voyager	1996 jun	3.3 b/g	a 4 s	283193	5;	mv	12.2018	Stures hidropastiprinatajs,Kondicionieris,Jumta relini,Vieglmetala diski,Roku balsti,Toneti aizmugurejie logi,El. regulejami,Apsildami,ABS,Centrala atslega,Signalizacija,FM/AM,CD	1
6800	Chrysler Grand Voyager	2008 nov	2.8 d	a	470000	5; m	mv	6.2018	Stures hidropastiprinatajs,Kondicionieris,Klimata kontrole,Salona gaisa filtrs,Borta dators,Parkosanas sens. aizmugure,Atpakalskata kamera,Lietus sensors,Kruiza kontrole,Jumta relini,Vieglmetala diski,Roku balsti,Toneti aizmugurejie logi,Saulessargi logiem,Regulejama,Papild. bremzu signals,Miglas lukturi,El. regulejami,Apsildami,Aptumsojosie,ABS,Centrala atslega,Signalizacija,Imobilaizers,Air-bag…	1
1250	Chrysler Voyager	2001	2.5 d	m	332200	9; m	mb	1.2019	Stures hidropastiprinatajs,Kondicionieris,Kruiza kontrole,Jumta relini,Sakabes akis,Daudzfunkcionala,El. regulejami,Centrala atslega,Signalizacija,Imobilaizers,Air-bag,FM/AM	1
4500	Chrysler 300C	2005	3.5 b	a	175000	5; m	s	5.2018	Stures hidropastiprinatajs,Klimata kontrole,Salona gaisa filtrs,Parkosanas sens. aizmugure,Lietus sensors,Kruiza kontrole,Luka,Vieglmetala diski,Adas apdare,El. regulejama,Daudzfunkcionala,El. regulejami,Apsildami,Xenona,Papild. bremzu signals,Miglas lukturi,Lampu mazgataji,El. regulejami,Apsildami,Aptumsojosie,ABS,Centrala atslega,Signalizacija,Imobilaizers,Air-bag,ESP,Markejums,FM/AM,CD,CD main…	1
6700	Chrysler 300C	2007 may	3.0 d	a	199431	5;	u	12.2018	Stures hidropastiprinatajs,Kondicionieris,Klimata kontrole,Borta dators,Riepu spiediena kontrole,Parkosanas sens. aizmugure,Lietus sensors,Kruiza kontrole,Jumta relini,Spoileris,Servisa gramatina,Vieglmetala diski,Adas apdare,Roku balsti,Toneti aizmugurejie logi,El. regulejama,Daudzfunkcionala,Ar atminu,El. regulejami,Apsildami,Ar atminu,Bi xenona,Papild. bremzu signals,Miglas lukturi,Lampu mazga…	1
1450	Chrysler PT Cruiser	2002	2.0 b	a	209579	5; m	h	12.2018	Stures hidropastiprinatajs,Kondicionieris,Klimata kontrole,Salona gaisa filtrs,Borta dators,Kruiza kontrole,Vieglmetala diski,Roku balsti,Regulejama,El. regulejami,Papild. bremzu signals,Miglas lukturi,El. regulejami,Apsildami,ABS,Centrala atslega,Imobilaizers,Air-bag,ESP,FM/AM	1
995	Chrysler PT Cruiser	2002 jan	2.0 b/g	a		13; m	h	10.2018	Stures hidropastiprinatajs,Kondicionieris,Klimata kontrole,Salona gaisa filtrs,Borta dators,Kruiza kontrole,Vieglmetala diski,Roku balsti,Toneti aizmugurejie logi,Regulejama,Apsildami,Miglas lukturi,Lampu mazgataji,Automat. tuvas gaismas,El. regulejami,Apsildami,ABS,Centrala atslega,Signalizacija,Air-bag,FM/AM,CD	1
3000	Chrysler Voyager	2007 oct	2.8 d	a 4 s	260000	7; m	mv	7.2018	Stures hidropastiprinatajs,Klimata kontrole,Autonomais silditajs,Salona gaisa filtrs,Borta dators,Parkosanas sens. aizmugure,Parkosanas sens. prieksa,Lietus sensors,Kruiza kontrole,Jumta relini,Vieglmetala diski,Roku balsti,Toneti aizmugurejie logi,Regulejama,Daudzfunkcionala,El. regulejami,Apsildami,Miglas lukturi,Automat. tuvas gaismas,El. regulejami,Apsildami,ABS,Centrala atslega,Signalizacija…	1
2300	Chrysler PT Cruiser	2006 jun	2.2 d	m 5 s	228500	9;	u	8.2018	Stures hidropastiprinatajs,Kondicionieris,Salona gaisa filtrs,Borta dators,Kruiza kontrole,Jumta relini,Spoileris,Slieksni,Vieglmetala diski,Roku balsti,Regulejama,Daudzfunkcionala,El. regulejami,Apsildami,Papild. bremzu signals,Miglas lukturi,El. regulejami,Apsildami,ABS,Centrala atslega,Signalizacija,Imobilaizers,FM/AM,CD	1
5600	Chrysler 300C	2006 dec	2.7 b/g	a 7 s	142000	9; m	s	11.2018	Stures hidropastiprinatajs,Kondicionieris,Klimata kontrole,Salona gaisa filtrs,Borta dators,Kruiza kontrole,El. bagaznieka aizversana,Vieglmetala diski,Adas apdare,Roku balsti,Toneti aizmugurejie logi,Regulejama,El. regulejami,Ar atminu,El. regulejami,ABS,Centrala atslega,Signalizacija,FM/AM,CD,DVD,TV	1
640	Chrysler Voyager	1998 jul	2.0 b	m	350000	12;	mv	2.2018	Stures hidropastiprinatajs,Kondicionieris,Salona gaisa filtrs,Borta dators,Jumta relini,Vieglmetala diski,Roku balsti,Regulejama,Daudzfunkcionala,El. regulejami,ABS,Centrala atslega,Signalizacija,Imobilaizers,FM/AM,CD	1
950	Chrysler Concorde	1999	2.7 b	a	224000	2;	s	w	Elektr. stures pastiprinatajs,Klimata kontrole,Autonomais silditajs,Salona gaisa filtrs,Borta dators,Kruiza kontrole,Roku balsti,Regulejama,Apsildami,ABS,Centrala atslega,Signalizacija,Air-bag,FM/AM,CD	1
3290	Chrysler Town & Country	2002 oct	3.8 b/g	a		3; m	mv	4.2018		1
300	Chrysler Vision	1995	3.5 b/g	a	300000	2;	s	w		1
4300	Chrysler Town & Country	2005	3.8 b/g	a	170000	13; m	mv	5.2018	Stures hidropastiprinatajs,Kondicionieris,Klimata kontrole,Borta dators,Riepu spiediena kontrole,Parkosanas sens. aizmugure,Lietus sensors,Kruiza kontrole,Keyless Go,El. bagaznieka aizversana,El. durvju aizversana,Jumta relini,Luka,Vieglmetala diski,Adas apdare,Roku balsti,Toneti aizmugurejie logi,Isofix stiprinajumi,Regulejama,Daudzfunkcionala,El. regulejami,Apsildami,Papild. bremzu signals,Migl…	1
2800	Chrysler Grand Voyager	2005 jan	2.5 d	m 5 s	270990	7; m	mv	w	Stures hidropastiprinatajs,Kondicionieris,Klimata kontrole,Autonomais silditajs,Salona gaisa filtrs,Borta dators,Lietus sensors,Kruiza kontrole,Jumta relini,Sakabes akis,Servisa gramatina,Roku balsti,Toneti aizmugurejie logi,Saulessargi logiem,Regulejama,Daudzfunkcionala,Ar atminu,El. regulejami,Papild. bremzu signals,Automat. tuvas gaismas,El. regulejami,Apsildami,El. nolokami,ABS,Centrala atsle…	1
800	Citroen Berlingo	2002	1.4 b	m 5 s	205000	1;	-	10.2018		1
2150	Citroen C4	2006 dec	2.0 b	a			c	9.2018	Elektr. stures pastiprinatajs,Kondicionieris,Klimata kontrole,Salona gaisa filtrs,Borta dators,Parkosanas sens. aizmugure,Lietus sensors,Kruiza kontrole,Sakabes akis,Spoileris,Servisa gramatina,Vieglmetala diski,Toneti aizmugurejie logi,Regulejama,Daudzfunkcionala,Apsildami,Sporta,LED,LED bremzugunis,Papild. bremzu signals,Miglas lukturi,El. regulejami,Apsildami,ABS,Centrala atslega,Imobilaizers,…	1
1900	Citroen C4	2006	1.6 b	m	209346	7; m	h	1.2018	Stures hidropastiprinatajs,Kondicionieris,Klimata kontrole,Salona gaisa filtrs,Borta dators,Kruiza kontrole,Adaptiva kruizkontrole,Regulejama,Daudzfunkcionala,Apsildami,Miglas lukturi,El. regulejami,Apsildami,ABS,Centrala atslega,Signalizacija,Air-bag,ESP,ASR,FM/AM,CD	1
7990	Citroen C-Crosser	2009 sep	2.2 d	m 6 s	149000	7; m	o	1.2019	Stures hidropastiprinatajs,Kondicionieris,Klimata kontrole,Salona gaisa filtrs,Borta dators,Parkosanas sens. aizmugure,Atpakalskata kamera,Lietus sensors,Kruiza kontrole,Jumta relini,Sakabes akis,Pilnpiedzina 4x4,Servisa gramatina,Vieglmetala diski,Adas apdare,Roku balsti,Toneti aizmugurejie logi,Isofix stiprinajumi,Ledusskapis,Regulejama,Daudzfunkcionala,El. regulejami,Apsildami,Xenona,LED bremz…	1
6750	Citroen C3	2014 oct	1.4 d	m 5 s	124965	5; m	h	1.2019	Stures hidropastiprinatajs,Elektr. stures pastiprinatajs,Kondicionieris,Salona gaisa filtrs,Borta dators,Kruiza kontrole,Servisa gramatina,Roku balsti,Isofix stiprinajumi,Regulejama,Daudzfunkcionala,LED,LED bremzugunis,Papild. bremzu signals,Miglas lukturi,Automat. tuvas gaismas,El. regulejami,Apsildami,ABS,Centrala atslega,Imobilaizers,Air-bag,ESP,FM/AM,CD,MP3	1
3990	Citroen C4 Picasso	2009 dec	1.6 d	a	240000	5; m	mv	7.2018		1
1150	Citroen Berlingo	2003	1.4 b	m 5 s		8; m	p	7.2018	Stures hidropastiprinatajs,Salona gaisa filtrs,Isofix stiprinajumi,Regulejama,Papild. bremzu signals,ABS,Centrala atslega,Signalizacija,Imobilaizers,Air-bag,ESP,ASR,FM/AM,CD	1
7200	Citroen C3	2014 jul	1.2 b	m	75500	8; m	-	2017.7	Salona gaisa filtrs,Borta dators,Kruiza kontrole,Servisa gramatina,Isofix stiprinajumi,Regulejama,Miglas lukturi,El. regulejami,Apsildami,El. nolokami,ABS,Centrala atslega,Signalizacija,Imobilaizers,Air-bag,ESP,FM/AM,CD,MP3	1
3100	Citroen C4	2008	1.6 d	m	195000	1;	h	10.2018	Stures hidropastiprinatajs,Kondicionieris,Salona gaisa filtrs,Kruiza kontrole,Papild. bremzu signals,Miglas lukturi,El. regulejami,ABS,Centrala atslega,Signalizacija,ESP,FM/AM,CD	1
2500	Citroen C5	2007	1.6 d	m	242000	7;	h	10.2018	Stures hidropastiprinatajs,Kondicionieris,Borta dators,Parkosanas sens. aizmugure,Pneimopiekare,Roku balsti,Regulejama,Daudzfunkcionala,Papild. bremzu signals,Miglas lukturi,Automat. tuvas gaismas,Apsildami,Centrala atslega,Imobilaizers,FM/AM,CD,MP3	1
3700	Citroen Jumper	2007 oct	2.2 d	m		1;	-	10.2018	Elektr. stures pastiprinatajs,Kondicionieris,Borta dators,Regulejama,Daudzfunkcionala,El. regulejami,Apsildami,ABS,Centrala atslega,Imobilaizers,ESP,CD	1
11850	Citroen Jumpy	2014 dec	2.0 d	m 6 s	36000	9; m	mv	12.2018	Elektr. stures pastiprinatajs,Kondicionieris,Salona gaisa filtrs,Borta dators,Riepu spiediena kontrole,Parkosanas sens. aizmugure,Parkosanas sens. prieksa,Lietus sensors,Servisa gramatina,Toneti aizmugurejie logi,Isofix stiprinajumi,Ledusskapis,Regulejama,Papild. bremzu signals,Miglas lukturi,Automat. tuvas gaismas,El. regulejami,Apsildami,ABS,Centrala atslega,Signalizacija,Imobilaizers,Air-bag,E…	1
11900	Citroen C4	2015 may	1.2 b	m	43500	1;	-	2017.5	Klimata kontrole,Salona gaisa filtrs,Borta dators,Riepu spiediena kontrole,Lietus sensors,Kruiza kontrole,Jumta relini,Servisa gramatina,Vieglmetala diski,Roku balsti,Isofix stiprinajumi,Regulejama,Papild. bremzu signals,Miglas lukturi,El. regulejami,Apsildami,ABS,Centrala atslega,Signalizacija,Imobilaizers,Air-bag,ESP,ASR,FM/AM,MP3,Navigacija	1
6990	Citroen C4 Picasso	2011 sep	1.6 d	a 6 s		5; m	mv	w	Elektr. stures pastiprinatajs,Kondicionieris,Klimata kontrole,Salona gaisa filtrs,Borta dators,Parkosanas sens. aizmugure,Lietus sensors,Kruiza kontrole,Jumta relini,Sakabes akis,Vieglmetala diski,Roku balsti,Toneti aizmugurejie logi,Saulessargi logiem,Isofix stiprinajumi,Ledusskapis,Regulejama,Daudzfunkcionala,LED,LED bremzugunis,Papild. bremzu signals,Miglas lukturi,Automat. tuvas gaismas,El. r…	1
4350	Citroen C4	2010 jul	1.6 d	m 5 s	165390	10;	h	1.2019	Elektr. stures pastiprinatajs,Kondicionieris,Salona gaisa filtrs,Borta dators,Kruiza kontrole,Servisa gramatina,Roku balsti,Isofix stiprinajumi,Regulejama,Daudzfunkcionala,Papild. bremzu signals,Miglas lukturi,El. regulejami,Apsildami,ABS,Centrala atslega,Imobilaizers,Air-bag,FM/AM,CD,MP3,USB,Bluetooth	1
3.35	Citroen Berlingo	2008 feb	1.6 d	m 5 s	192350	5; m	mv	4.2018	Kondicionieris,Klimata kontrole,Salona gaisa filtrs,Lietus sensors,Jumta relini,Roku balsti,Toneti aizmugurejie logi,Saulessargi logiem,Isofix stiprinajumi,Regulejama,Apsildami,Recaro,Xenona,LED,LED bremzugunis,Papild. bremzu signals,Miglas lukturi,Automat. tuvas gaismas,El. regulejami,Apsildami,Aptumsojosie,ABS,Centrala atslega,Signalizacija,Imobilaizers,Air-bag,ESP,ASR,Markejums,FM/AM,CD	1
4300	Citroen Jumper	2007	2.2 d	m	229000	1;	-	10.2018	Stures hidropastiprinatajs,Borta dators,Slieksni,Vieglmetala diski,Regulejama,El. regulejami,Apsildami,ABS,Centrala atslega,Signalizacija,Air-bag,ESP,FM/AM,USB	1
1100	Citroen Berlingo	2003	1.9 d	m 5 s	352000	10;	-	10.2018	Stures hidropastiprinatajs,Jumta relini,Sakabes akis,Toneti aizmugurejie logi,Papild. bremzu signals,ABS,Centrala atslega,Signalizacija,Imobilaizers,Air-bag,FM/AM,MP3,USB,SDcard,Bluetooth,Hands-free	1
1600	Citroen C5	2003 mar	2.0 d	m	296987	7;	u	9.2018	Stures hidropastiprinatajs,Kondicionieris,Salona gaisa filtrs,Borta dators,Jumta relini,Roku balsti,Regulejama,Miglas lukturi,Automat. tuvas gaismas,El. regulejami,ABS,Centrala atslega,Signalizacija,ESP,FM/AM,CD	1
1850	Citroen Berlingo	2000	1.9 d	m	260000	8;	p	w		1
7990	Citroen C5	2011 jun	2.0 d	a 6 s		5; m	s	8.2018	Stures hidropastiprinatajs,Kondicionieris,Klimata kontrole,Salona gaisa filtrs,Borta dators,Riepu spiediena kontrole,Parkosanas sens. aizmugure,Parkosanas sens. prieksa,Lietus sensors,Kruiza kontrole,Pneimopiekare,Sporta pakete,Vieglmetala diski,Adas apdare,Roku balsti,Toneti aizmugurejie logi,Saulessargi logiem,Isofix stiprinajumi,Ledusskapis,Regulejama,Daudzfunkcionala,El. regulejami,Sporta,Rec…	1
4750	Citroen Berlingo	2009 jun	1.6 d	m 5 s	188920	7; m	p	11.2018	Stures hidropastiprinatajs,Salona gaisa filtrs,Borta dators,Sakabes akis,Servisa gramatina,Roku balsti,Isofix stiprinajumi,Regulejama,Papild. bremzu signals,Miglas lukturi,El. regulejami,ABS,Centrala atslega,Signalizacija,Imobilaizers,Air-bag,ESP,FM/AM,CD,MP3	1
3000	Citroen C3	2008 may	1.4 b	m 5 s	84000	10; m	h	5.2018	Kondicionieris,Salona gaisa filtrs,Borta dators,Servisa gramatina,Roku balsti,Saulessargi logiem,Isofix stiprinajumi,Regulejama,Apsildami,Papild. bremzu signals,Miglas lukturi,El. regulejami,ABS,Centrala atslega,Signalizacija,Air-bag,FM/AM,CD,MP3	1
1650	Citroen C5	2005	1.6 d	m 5 s	327234	7; m	h	11.2018	Stures hidropastiprinatajs,Kondicionieris,Klimata kontrole,Salona gaisa filtrs,Borta dators,Pneimopiekare,Vieglmetala diski,Adas apdare,Roku balsti,Regulejama,Daudzfunkcionala,El. regulejami,Papild. bremzu signals,Miglas lukturi,El. regulejami,ABS,Centrala atslega,Signalizacija,Imobilaizers,Air-bag,ESP,ASR,FM/AM,MP3,USB,SDcard	1
2900	Citroen C4	2008 feb	1.6 b	a	130000	8; m	h	11.2018	Stures hidropastiprinatajs,Kondicionieris,Klimata kontrole,Salona gaisa filtrs,Borta dators,Kruiza kontrole,El. durvju aizversana,Roku balsti,Toneti aizmugurejie logi,Regulejama,Daudzfunkcionala,Apsildami,Papild. bremzu signals,Miglas lukturi,Lampu mazgataji,Automat. tuvas gaismas,El. regulejami,Apsildami,ABS,Centrala atslega,Signalizacija,Imobilaizers,Air-bag,ESP,FM/AM,CD	1
2000	Citroen Berlingo	2004	2.0 d	m	352000	12;	mv	3.2018	Stures hidropastiprinatajs,Kondicionieris,Salona gaisa filtrs,Sakabes akis,LED,Papild. bremzu signals,El. regulejami,Apsildami,ABS,Centrala atslega,Signalizacija,Air-bag,FM/AM,CD	1
2150	Citroen C4	2006 aug	1.6 b	m 5 s	180000	13; m	h	5.2018	Stures hidropastiprinatajs,Autonomais silditajs,Riepu spiediena kontrole,Kruiza kontrole,Vieglmetala diski,Roku balsti,Toneti aizmugurejie logi,Saulessargi logiem,Regulejama,Daudzfunkcionala,Apsildami,Papild. bremzu signals,Miglas lukturi,Automat. tuvas gaismas,El. regulejami,Apsildami,ABS,Centrala atslega,Signalizacija,Imobilaizers,FM/AM,CD	1
29900	Dodge Charger	2016	3.6 b	a 9 s	17000	7; m	s	2.2019		1
7800	Dodge Nitro	2007 jun	2.8 d	a	135000	6; m	o	10.2018	Stures hidropastiprinatajs,Kondicionieris,Borta dators,Riepu spiediena kontrole,Parkosanas sens. aizmugure,Kruiza kontrole,Jumta relini,Pilnpiedzina 4x4,Slieksni,Vieglmetala diski,Adas apdare,Roku balsti,Toneti aizmugurejie logi,Regulejama,El. regulejami,Apsildami,Papild. bremzu signals,Miglas lukturi,El. regulejami,Apsildami,Aptumsojosie,ABS,Centrala atslega,Signalizacija,Imobilaizers,Air-bag,ES…	1
7200	Dodge Journey	2009	2.0 d	a 6 s	174229	5; m	mv	1.2019	Stures hidropastiprinatajs,Kondicionieris,Klimata kontrole,Salona gaisa filtrs,Borta dators,Lietus sensors,Kruiza kontrole,Jumta relini,Servisa gramatina,Vieglmetala diski,Roku balsti,Toneti aizmugurejie logi,Saulessargi logiem,Isofix stiprinajumi,Regulejama,Daudzfunkcionala,Papild. bremzu signals,Miglas lukturi,Automat. tuvas gaismas,El. regulejami,Apsildami,Aptumsojosie,ABS,Centrala atslega,Sig…	1
1450	Dodge Grand Caravan	1999 nov	3.8 b/g	a 5 s	371947	10;	mv	1.2019	Stures hidropastiprinatajs,Kondicionieris,Borta dators,Kruiza kontrole,Jumta relini,Roku balsti,Toneti aizmugurejie logi,Regulejama,El. regulejami,El. regulejami,Apsildami,ABS,Centrala atslega,Signalizacija,FM/AM,CD	1
900	Dodge Stratus	2000 jan	2.4 b	a	180000	5;	s	10.2018		1
800	Dodge Intrepid	2000 jan	3.2 b/g	a 5 s	265000	2;	s	3.2018	Stures hidropastiprinatajs,Kondicionieris,Klimata kontrole,Salona gaisa filtrs,Borta dators,Parkosanas sens. aizmugure,Kruiza kontrole,Spoileris,Vieglmetala diski,Adas apdare,Roku balsti,Toneti aizmugurejie logi,Regulejama,El. regulejami,El. regulejami,Apsildami,ABS,Centrala atslega,Signalizacija,Imobilaizers,Air-bag,ASR,FM/AM,CD,CD mainitajs	1
2700	Dodge Durango	2000	4.7 b/g	a	265000	4;	o	1.2019	Stures hidropastiprinatajs,Kondicionieris,Kruiza kontrole,Sakabes akis,Pilnpiedzina 4x4,Vieglmetala diski,Adas apdare,Roku balsti,Toneti aizmugurejie logi,Regulejama,El. regulejami,Miglas lukturi,El. regulejami,Apsildami,ABS,Air-bag,FM/AM	1
2100	Dodge Grand Caravan	2000	3.3 b/g	a	330448	10;	mv	1.2019		1
22300	Dodge Grand Caravan	2016	3.6 b	a	12000	5;	mv	7.2018	Stures hidropastiprinatajs,Klimata kontrole,Autonomais silditajs,Salona gaisa filtrs,Borta dators,Riepu spiediena kontrole,Parkosanas sens. aizmugure,Atpakalskata kamera,Keyless Go,Sistema Starts-Stop,El. bagaznieka aizversana,El. durvju aizversana,Jumta relini,Servisa gramatina,Vieglmetala diski,Adas apdare,Roku balsti,Toneti aizmugurejie logi,Saulessargi logiem,Isofix stiprinajumi,Regulejama,Da…	1
8750	Dodge Journey	2009 aug	2.0 d	a 6 s	259890	7; m	o	2.2019	Stures hidropastiprinatajs,Kondicionieris,Klimata kontrole,Salona gaisa filtrs,Borta dators,Atpakalskata kamera,Lietus sensors,Kruiza kontrole,Jumta relini,Luka,Panoramas luka,Servisa gramatina,Vieglmetala diski,Adas apdare,Toneti aizmugurejie logi,Saulessargi logiem,Ledusskapis,Regulejama,Daudzfunkcionala,El. regulejami,Apsildami,Papild. bremzu signals,Miglas lukturi,Automat. tuvas gaismas,El. r…	1
6750	Dodge Journey	2009 jun	2.0 d	m 6 s	155000	5; m	mv	w	Stures hidropastiprinatajs,Elektr. stures pastiprinatajs,Kondicionieris,Klimata kontrole,Salona gaisa filtrs,Borta dators,Riepu spiediena kontrole,Kruiza kontrole,Jumta relini,Servisa gramatina,Vieglmetala diski,Roku balsti,Toneti aizmugurejie logi,Isofix stiprinajumi,Ledusskapis,Regulejama,Daudzfunkcionala,El. regulejami,LED bremzugunis,Miglas lukturi,El. regulejami,El. nolokami,ABS,Centrala ats…	1
6000	Dodge Journey	2009	2.4 b/g	m	195000	5;	mv	2.2018	Stures hidropastiprinatajs,Kondicionieris,Klimata kontrole,Salona gaisa filtrs,Parkosanas sens. aizmugure,Atpakalskata kamera,Kruiza kontrole,Jumta relini,Sakabes akis,Isofix stiprinajumi,Ledusskapis,Regulejama,El. regulejami,ABS,Centrala atslega,Signalizacija,Air-bag,FM/AM,CD,DVD,MP3,USB,HDD,LCD	1
250	Dodge Caravan	2000	3.3 b/g	a	301000	7; m	mv	1.2018		1
8500	Dodge Caliber	2008 apr	2.4 b	m	137800	8; m	h	5.2018	Stures hidropastiprinatajs,Kondicionieris,Salona gaisa filtrs,Borta dators,Kruiza kontrole,Jumta relini,Vieglmetala diski,Adas apdare,Regulejama,Daudzfunkcionala,Miglas lukturi,El. regulejami,ABS,Centrala atslega,Imobilaizers,Air-bag,ESP,FM/AM,CD mainitajs,MP3	1
2950	Dodge Grand Caravan	2003 may	3.3 b/g	a		9; m	mv	1.2019		1
699	Dodge Grand Caravan	1997	3.3 b/g	a 5 s	273000	7; m	mv	4.2018	Stures hidropastiprinatajs,Kondicionieris,Jumta relini,Sakabes akis,Roku balsti,Toneti aizmugurejie logi,Regulejama,Daudzfunkcionala,Papild. bremzu signals,El. regulejami,ABS,Centrala atslega,Signalizacija,Imobilaizers,Air-bag,FM/AM	1
7500	Dodge Nitro	2007 nov	2.8 d	a 5 s		5; m	o	12.2018	Stures hidropastiprinatajs,Klimata kontrole,Salona gaisa filtrs,Borta dators,Riepu spiediena kontrole,Parkosanas sens. aizmugure,Kruiza kontrole,Jumta relini,Sakabes akis,Pilnpiedzina 4x4,Slieksni,Vieglmetala diski,Adas apdare,Roku balsti,Toneti aizmugurejie logi,Isofix stiprinajumi,Daudzfunkcionala,El. regulejami,Apsildami,Miglas lukturi,El. regulejami,Apsildami,Aptumsojosie,ABS,Centrala atslega…	1
3990	Dodge Caliber	2006	2.0 d	m	133000	9;	h	7.2018		1
2500	Dodge Caravan	2002	2.4 b/g	a 5 s		7; m	mv	5.2018	Stures hidropastiprinatajs,Kondicionieris,Klimata kontrole,Salona gaisa filtrs,Borta dators,Parkosanas sens. aizmugure,Kruiza kontrole,Jumta relini,Sakabes akis,Vieglmetala diski,Roku balsti,Toneti aizmugurejie logi,Saulessargi logiem,Isofix stiprinajumi,Regulejama,Daudzfunkcionala,Papild. bremzu signals,El. regulejami,Apsildami,Aptumsojosie,El. nolokami,ABS,Centrala atslega,Signalizacija,Imobila…	1
6500	Dodge Charger	2005 nov	5.7 b/g	a		5; m	s	4.2018	Stures hidropastiprinatajs,Klimata kontrole,Salona gaisa filtrs,Borta dators,Lietus sensors,Kruiza kontrole,Vieglmetala diski,Adas apdare,Roku balsti,Toneti aizmugurejie logi,Saulessargi logiem,Regulejama,Daudzfunkcionala,El. regulejami,Apsildami,Papild. bremzu signals,Miglas lukturi,Automat. tuvas gaismas,El. regulejami,Apsildami,ABS,Centrala atslega,Signalizacija,Imobilaizers,Air-bag,ESP,FM/AM,…	1
1500	Dodge Intrepid	2000	3.2 b	a	350000	13; m	s	7.2018	Stures hidropastiprinatajs,Kondicionieris,Borta dators,Kruiza kontrole,Vieglmetala diski,Roku balsti,Toneti aizmugurejie logi,Regulejama,Daudzfunkcionala,El. regulejami,Miglas lukturi,El. regulejami,ABS,Centrala atslega,Signalizacija,Air-bag,FM/AM,CD,MP3	1
6500	Dodge Journey	2010	2.0 d	m	238000	9; m	o	8.2018	Kondicionieris,Klimata kontrole,Salona gaisa filtrs,Borta dators,Parkosanas sens. aizmugure,Kruiza kontrole,Jumta relini,Pilnpiedzina 4x4,Servisa gramatina,Vieglmetala diski,Roku balsti,Toneti aizmugurejie logi,Saulessargi logiem,Ledusskapis,Regulejama,El. regulejami,Apsildami,Miglas lukturi,Automat. tuvas gaismas,El. regulejami,Apsildami,El. nolokami,Ar atminu,ABS,Centrala atslega,Signalizacija,…	1
6800	Dodge Journey	2008 jun	2.0 d	a	159950	9; m	o	9.2018	Stures hidropastiprinatajs,Kondicionieris,Klimata kontrole,Salona gaisa filtrs,Riepu spiediena kontrole,Atpakalskata kamera,Sakabes akis,Servisa gramatina,Vieglmetala diski,Roku balsti,Toneti aizmugurejie logi,Regulejama,Daudzfunkcionala,El. regulejami,Apsildami,ABS,Centrala atslega,Air-bag,ESP,FM/AM,CD	1
6990	Dodge Journey	2008 dec	2.0 d	m 6 s		8;	mv	11.2018	Stures hidropastiprinatajs,Kondicionieris,Klimata kontrole,Salona gaisa filtrs,Borta dators,Atpakalskata kamera,Lietus sensors,Kruiza kontrole,Jumta relini,Vieglmetala diski,Adas apdare,Roku balsti,Toneti aizmugurejie logi,Regulejama,El. regulejami,Papild. bremzu signals,Miglas lukturi,Automat. tuvas gaismas,El. regulejami,Apsildami,Aptumsojosie,El. nolokami,ABS,Centrala atslega,Signalizacija,Imo…	1
25000	Dodge RAM	1999 sep	8.0 b	a 4 s	54800	5;	o	4.2018	Stures hidropastiprinatajs,Kondicionieris,Salona gaisa filtrs,Borta dators,Kruiza kontrole,Sakabes akis,Pilnpiedzina 4x4,Slieksni,Adas apdare,Roku balsti,Toneti aizmugurejie logi,Regulejama,El. regulejami,Papild. bremzu signals,Miglas lukturi,El. regulejami,Apsildami,ABS,Centrala atslega,Signalizacija,Air-bag,FM/AM,USB	1
7000	Dodge Nitro	2007 nov	4.0 b	a	127000	8; m	o	w		1
6900	Dodge Caliber	2011	2.0 b	m 5 s	160345	5;	h	10.2018	Stures hidropastiprinatajs,Kondicionieris,Klimata kontrole,Borta dators,Riepu spiediena kontrole,Lietus sensors,Kruiza kontrole,Spoileris,Vieglmetala diski,Adas apdare,Roku balsti,Toneti aizmugurejie logi,Ledusskapis,Regulejama,Daudzfunkcionala,El. regulejami,Apsildami,LED,Papild. bremzu signals,Miglas lukturi,Automat. tuvas gaismas,El. regulejami,Apsildami,ABS,Centrala atslega,Signalizacija,Imob…	1
3500	Dodge Durango	1999	5.2 b/g	a	172000	7;	o	1.2019		1
17000	Fiat Ducato	2015 jan	2.3 d	m 6 s	131000	7;	-	3.2018	Stures hidropastiprinatajs,Kondicionieris,Salona gaisa filtrs,Borta dators,Parkosanas sens. aizmugure,Atpakalskata kamera,Lietus sensors,Kruiza kontrole,Cela zimju atpazis. sistema,Paligsistema brauks. joslas,Sakabes akis,Servisa gramatina,Roku balsti,Regulejama,LED,Automat. tuvas gaismas,Automat. talas gaismas,El. regulejami,Apsildami,ABS,Centrala atslega,Signalizacija,Imobilaizers,Air-bag,ASR,F…	1
4750	Fiat 500	2008	1.3 d	m	71118	5; m	-	10.2018		1
1950	Fiat Grande Punto	2006	1.4 b	m 5 s	177000	13; m	h	9.2018	Elektr. stures pastiprinatajs,Kondicionieris,Salona gaisa filtrs,Regulejama,El. regulejami,ABS,Centrala atslega,Air-bag,FM/AM,CD	1
14900	Fiat Freemont	2012	3.6 b	a		7; m	mv	2.2019	Stures hidropastiprinatajs,Elektr. stures pastiprinatajs,Kondicionieris,Klimata kontrole,Salona gaisa filtrs,Borta dators,Riepu spiediena kontrole,Parkosanas sens. aizmugure,Parkosanas sens. prieksa,Lietus sensors,Kruiza kontrole,Keyless Go,Jumta relini,Pilnpiedzina 4x4,Servisa gramatina,Vieglmetala diski,Adas apdare,Roku balsti,Toneti aizmugurejie logi,Isofix stiprinajumi,Regulejama,Daudzfunkcio…	1
1699	Fiat Doblo	2007	1.9 d	m 5 s		1;	-	1.2019	Stures hidropastiprinatajs,Kondicionieris,El. durvju aizversana,Regulejama,Daudzfunkcionala,Papild. bremzu signals,El. regulejami,Apsildami,ABS,Centrala atslega,Signalizacija,Imobilaizers,Air-bag,FM/AM,CD	1
7950	Fiat 500	2014 nov	1.2 b	a 5 s	53000	8; m	-	10.2018		1
5850	Fiat Ducato	2011 may	2.3 d	m	254000	1;	-	9.2018	Stures hidropastiprinatajs,Salona gaisa filtrs,Borta dators,Kruiza kontrole,Roku balsti,Regulejama,Papild. bremzu signals,Miglas lukturi,ABS,Centrala atslega,Imobilaizers,Air-bag,ESP,FM/AM,CD	1
2600	Fiat Punto	2008 jul	1.4 b	m 5 s	146765	8;	h			1
5850	Fiat Doblo	2011 jun	1.3 d	m 5 s	84300	3;	u	1.2019	Stures hidropastiprinatajs,Salona gaisa filtrs,Borta dators,Servisa gramatina,Regulejama,Daudzfunkcionala,Papild. bremzu signals,Automat. tuvas gaismas,Apsildami,ABS,Centrala atslega,Imobilaizers,Air-bag,ESP,FM/AM,MP3,USB	1
2390	Fiat Punto	2008 jul	1.4 b	m 5 s	146765	8; m	h	11.2018		1
1499	Fiat Ulysse	2002 jun	2.0 d	m 5 s	211342	4;	mv	2.2018	Stures hidropastiprinatajs,Kondicionieris,Salona gaisa filtrs,Borta dators,Roku balsti,Toneti aizmugurejie logi,Regulejama,Daudzfunkcionala,LED bremzugunis,Papild. bremzu signals,Miglas lukturi,El. regulejami,ABS,Centrala atslega,Signalizacija,Imobilaizers,Air-bag,ESP,FM/AM,CD	1
500	Fiat Panda	1991	0.7 b	m	170000	5;	c	12.2018	Toneti aizmugurejie logi,Automat. tuvas gaismas	1
1490	Fiat Stilo	2006 jun	1.9 d	m 6 s	157800	5;	c	5.2018	Stures hidropastiprinatajs,Klimata kontrole,Salona gaisa filtrs,Borta dators,Parkosanas sens. aizmugure,Panoramas luka,Vieglmetala diski,Roku balsti,El. regulejami,Apsildami,ABS,Centrala atslega,Signalizacija,Imobilaizers,Air-bag,ESP,FM/AM,CD	1
11600	Fiat Ducato	2013 nov	2.2 d	m 6 s	136000	1;	-	w	Stures hidropastiprinatajs,Autonomais silditajs,Salona gaisa filtrs,Borta dators,Lietus sensors,Jumta relini,Sakabes akis,Servisa gramatina,Roku balsti,Saulessargi logiem,Regulejama,Apsildami,LED bremzugunis,Papild. bremzu signals,Automat. tuvas gaismas,El. regulejami,Apsildami,ABS,Centrala atslega,Signalizacija,Imobilaizers,Air-bag,ESP,ASR,FM/AM,CD,MP3,USB	1
15987	Fiat 500	2016 aug	1.4 b	a 6 s	23000	5; m	h	8.2018	Stures hidropastiprinatajs,Elektr. stures pastiprinatajs,Klimata kontrole,Salona gaisa filtrs,Borta dators,Riepu spiediena kontrole,Parkosanas sens. aizmugure,Parkosanas sens. prieksa,Kruiza kontrole,Sistema Starts-Stop,Spoileris,Servisa gramatina,Vieglmetala diski,Roku balsti,Toneti aizmugurejie logi,Isofix stiprinajumi,Regulejama,Daudzfunkcionala,Apsildami,Papild. bremzu signals,Miglas lukturi,…	1
2290	Fiat Ducato	2001	1.9 d	m 5 s	220000	1;	mv	5.2018		1
5690	Fiat Croma	2010 apr	2.4 d	a	185190	5; m	u	9.2018	Stures hidropastiprinatajs,Kondicionieris,Klimata kontrole,Salona gaisa filtrs,Borta dators,Parkosanas sens. aizmugure,Lietus sensors,Kruiza kontrole,El. bagaznieka aizversana,Sporta pakete,Servisa gramatina,Vieglmetala diski,Adas apdare,Roku balsti,Toneti aizmugurejie logi,Saulessargi logiem,Regulejama,El. regulejami,Apsildami,Sporta,Ar atminu,Xenona,Papild. bremzu signals,Miglas lukturi,Lampu m…	1
380	Fiat Punto	2001 feb	1.2 b	m 5 s	178000	13;	h	w	Stures hidropastiprinatajs,Elektr. stures pastiprinatajs,Kondicionieris,Regulejama,Papild. bremzu signals,Miglas lukturi,ABS,Centrala atslega,Signalizacija,Air-bag,FM/AM,CD,CD mainitajs	1
11900	Fiat Freemont	2013	2.0 d	a	148000	1;	o	8.2018	Stures hidropastiprinatajs,Klimata kontrole,Salona gaisa filtrs,Borta dators,Riepu spiediena kontrole,Parkosanas sens. aizmugure,Atpakalskata kamera,Lietus sensors,Kruiza kontrole,Keyless Go,Jumta relini,Pilnpiedzina 4x4,Servisa gramatina,Vieglmetala diski,Adas apdare,Roku balsti,Isofix stiprinajumi,Regulejama,Daudzfunkcionala,El. regulejami,Apsildami,Papild. bremzu signals,Miglas lukturi,Lampu m…	1
3150	Fiat Grande Punto	2007 jan	1.2 b	m 5 s	153256	8;	-	8.2018	Stures hidropastiprinatajs,Elektr. stures pastiprinatajs,Kondicionieris,Salona gaisa filtrs,Borta dators,Servisa gramatina,Regulejama,El. regulejami,ABS,Centrala atslega,Signalizacija,Imobilaizers,Air-bag,ESP,FM/AM,CD	1
2200	Fiat Doblo	2005	1.9 d	m	248563	13;	u	1.2019		1
3150	Fiat Grande Punto	2009 apr	1.3 d	m 5 s	174275	7; m	h	12.2018	Stures hidropastiprinatajs,Kondicionieris,Salona gaisa filtrs,Borta dators,Regulejama,Daudzfunkcionala,Apsildami,Papild. bremzu signals,El. regulejami,Apsildami,ABS,Centrala atslega,Signalizacija,Imobilaizers,Air-bag,ESP,FM/AM,MP3	1
13000	Fiat Doblo	2016	1.6 d	m 6 s	65000	1;	u	5.2018	Kondicionieris,Borta dators,Jumta relini,Roku balsti,El. regulejami,Apsildami,Bluetooth,Hands-free	1
9000	Fiat Ducato	2009 sep	3.0 d	m 6 s		1;	-	w	Stures hidropastiprinatajs,Autonomais silditajs,Salona gaisa filtrs,Borta dators,Roku balsti,Isofix stiprinajumi,Regulejama,Apsildami,Papild. bremzu signals,Miglas lukturi,Automat. tuvas gaismas,Automat. talas gaismas,El. regulejami,Apsildami,ABS,Centrala atslega,Imobilaizers,Air-bag,ESP,ASR,FM/AM,CD,Bluetooth,Hands-free	1
2850	Fiat Panda	2010 nov	1.3 d	m 5 s	138400	8; m	h	6.2018	Elektr. stures pastiprinatajs,Salona gaisa filtrs,Regulejama,ABS,Centrala atslega,Signalizacija,FM/AM,MP3,USB	1
4750	Fiat 500	2008	1.2 d	m		1; m	h	10.2018	Elektr. stures pastiprinatajs,Kondicionieris,Salona gaisa filtrs,Borta dators,Lietus sensors,Jumta relini,Luka,Panoramas luka,Vieglmetala diski,Regulejama,Daudzfunkcionala,Apsildami,Papild. bremzu signals,Miglas lukturi,Automat. tuvas gaismas,El. regulejami,Apsildami,ABS,Centrala atslega,Signalizacija,Imobilaizers,Air-bag,ESP,ASR,FM/AM,CD	1
10500	Fiat Ducato	2012 nov	2.3 d	m 6 s	197000	1;	-	w	Stures hidropastiprinatajs,Autonomais silditajs,Salona gaisa filtrs,Borta dators,Lietus sensors,Sakabes akis,Servisa gramatina,Roku balsti,Saulessargi logiem,Regulejama,Apsildami,LED bremzugunis,Papild. bremzu signals,Automat. tuvas gaismas,El. regulejami,Apsildami,ABS,Centrala atslega,Signalizacija,Imobilaizers,Air-bag,ESP,ASR,FM/AM,CD,MP3,USB,Bluetooth,Hands-free	1
2699	Fiat Punto	2007 jul	1.3 d	m 5 s	312200	13; m	h	12.2018	Elektr. stures pastiprinatajs,Kondicionieris,Salona gaisa filtrs,Borta dators,Regulejama,Daudzfunkcionala,El. regulejami,Apsildami,ABS,Centrala atslega,Signalizacija,Imobilaizers,Air-bag,ESP,ASR,FM/AM,CD	1
950	Ford Mondeo	1999 jun	1.6 b	m 5 s	272350	13;	u	10.2018	Stures hidropastiprinatajs,Kondicionieris,Salona gaisa filtrs,Jumta relini,Sakabes akis,El. regulejami,ABS,Centrala atslega,Imobilaizers,Air-bag,FM/AM	1
160	Ford Escort	1994 may	1.4 b	m 5 s	140000	10;	h	w	Stures hidropastiprinatajs,FM/AM	1
1500	Ford Galaxy	1998 jun	2.3 b/g	a 4 s	300000	12; m	mv	12.2018	Stures hidropastiprinatajs,Kondicionieris,Klimata kontrole,Salona gaisa filtrs,Borta dators,Kruiza kontrole,Regulejama,Apsildami,Papild. bremzu signals,Miglas lukturi,El. regulejami,Apsildami,ABS,Centrala atslega,Signalizacija,Imobilaizers,Air-bag,ASR,FM/AM,CD,CD mainitajs	1
4900	Ford Fiesta	2010 oct	1.6 d	m 5 s	183123	5; m	h	10.2018	Stures hidropastiprinatajs,Kondicionieris,Salona gaisa filtrs,Borta dators,Lietus sensors,Spoileris,Servisa gramatina,Toneti aizmugurejie logi,Isofix stiprinajumi,Regulejama,Daudzfunkcionala,Recaro,LED bremzugunis,Papild. bremzu signals,Miglas lukturi,Lampu mazgataji,El. regulejami,Apsildami,ABS,Centrala atslega,Signalizacija,Imobilaizers,Air-bag,ESP,ASR,FM/AM,CD,MP3,Bluetooth,Hands-free	1
4900	Ford Tourneo	2011 oct	1.8 d	m 5 s		9; m	mv	11.2018	Stures hidropastiprinatajs,Kondicionieris,Autonomais silditajs,Salona gaisa filtrs,Borta dators,Avarijas bremzesanas sist.,Jumta relini,Sakabes akis,Servisa gramatina,Vieglmetala diski,Roku balsti,Toneti aizmugurejie logi,Regulejama,Apsildami,Miglas lukturi,Automat. tuvas gaismas,El. regulejami,Apsildami,ABS,Centrala atslega,Signalizacija,Imobilaizers,Air-bag,ESP,ASR,FM/AM,CD	1
750	Ford Focus	1999 mar	2.0 b	m 5 s	206650	13;	h	6.2018	Stures hidropastiprinatajs,Sakabes akis,Roku balsti,Regulejama,Daudzfunkcionala,Miglas lukturi,ABS,Centrala atslega,Signalizacija,Air-bag,FM/AM,CD	1
1290	Ford Focus	2003	1.8 d	m	284000	5; m	h	2.2018	Stures hidropastiprinatajs,Kondicionieris,Klimata kontrole,Salona gaisa filtrs,Borta dators,Sporta pakete,Vieglmetala diski,Adas apdare,Toneti aizmugurejie logi,Regulejama,Apsildami,Sporta,Recaro,Xenona,Papild. bremzu signals,Miglas lukturi,Lampu mazgataji,El. regulejami,Apsildami,ABS,Centrala atslega,Signalizacija,Imobilaizers,Air-bag,Markejums,FM/AM,CD,MP3	1
2950	Ford Focus	2006 jun	2.0 d	m 6 s	254000	5; m	u	4.2018	Stures hidropastiprinatajs,Kondicionieris,Salona gaisa filtrs,Borta dators,Servisa gramatina,Vieglmetala diski,Roku balsti,Saulessargi logiem,Regulejama,Xenona,Papild. bremzu signals,Miglas lukturi,El. regulejami,ABS,Centrala atslega,Imobilaizers,ESP,Markejums,FM/AM,CD,MP3,Navigacija	1
2700	Ford Focus	2007 jun	1.6 b	a 4 s	190450	13;	h	6.2018	Stures hidropastiprinatajs,Apsildami,El. regulejami,ABS,Imobilaizers,Air-bag,FM/AM,CD	1
3350	Ford Galaxy	2005	1.9 d	m 6 s		3; m	mv	w	Stures hidropastiprinatajs,Kondicionieris,Salona gaisa filtrs,Jumta relini,Sakabes akis,Servisa gramatina,Roku balsti,Toneti aizmugurejie logi,Saulessargi logiem,Regulejama,Apsildami,Papild. bremzu signals,El. regulejami,Apsildami,ABS,Centrala atslega,Imobilaizers,Air-bag,ESP,FM/AM,CD	1
1600	Ford Focus	2004 nov	2.0 b	m 5 s		9; m	h	1.2019	Stures hidropastiprinatajs,Kondicionieris,Klimata kontrole,Salona gaisa filtrs,Regulejama,Papild. bremzu signals,Miglas lukturi,Automat. tuvas gaismas,El. regulejami,Apsildami,ABS,Centrala atslega,Signalizacija,Air-bag,FM/AM,CD	1
1450	Ford Mondeo	2003	2.0 d	m		9;	u	5.2018	Stures hidropastiprinatajs,Kondicionieris,Salona gaisa filtrs,Parkosanas sens. aizmugure,Jumta relini,Sakabes akis,Roku balsti,Saulessargi logiem,Isofix stiprinajumi,Regulejama,Daudzfunkcionala,Papild. bremzu signals,Miglas lukturi,El. regulejami,ABS,Centrala atslega,Signalizacija,Imobilaizers,Air-bag,ESP,FM/AM	1
1900	Ford Explorer	1996	4.0 b/g	a	300000	12; m	o	11.2018	Stures hidropastiprinatajs,Kondicionieris,Klimata kontrole,Kruiza kontrole,Jumta relini,Sakabes akis,Pilnpiedzina 4x4,Vieglmetala diski,Adas apdare,Roku balsti,Toneti aizmugurejie logi,Regulejama,El. regulejami,Apsildami,Miglas lukturi,El. regulejami,Apsildami,ABS,Centrala atslega,Signalizacija,Air-bag,FM/AM,CD	1
600	Ford Focus	2001 dec	1.6 b	m		8;	u	1.2018	Stures hidropastiprinatajs,Kondicionieris,Kruiza kontrole,Servisa gramatina,Roku balsti,Regulejama,Apsildami,El. regulejami,ABS,Centrala atslega,Signalizacija,Imobilaizers,Air-bag,FM/AM	1
3199	Ford Mondeo	2007 oct	2.0 d	m 6 s			s	12.2018	Stures hidropastiprinatajs,Kondicionieris,Klimata kontrole,Salona gaisa filtrs,Borta dators,Parkosanas sens. aizmugure,Lietus sensors,Kruiza kontrole,El. bagaznieka aizversana,El. durvju aizversana,Vieglmetala diski,Adas apdare,Roku balsti,Isofix stiprinajumi,Regulejama,Daudzfunkcionala,El. regulejami,Apsildami,Recaro,Papild. bremzu signals,Miglas lukturi,Automat. tuvas gaismas,El. regulejami,Aps…	1
400	Ford Escort	1993 dec	1.3 b	m 5 s	58129	5;	h	8.2018	FM/AM	1
3299	Ford Focus C-Max	2006 dec	1.8 d	m		4; m	mv	12.2018	Stures hidropastiprinatajs,Kondicionieris,Klimata kontrole,Salona gaisa filtrs,Borta dators,Parkosanas sens. aizmugure	1
4990	Ford Mondeo	2007 oct	2.3 b	a 6 s		9; m	h	1.2019	Stures hidropastiprinatajs,Klimata kontrole,Salona gaisa filtrs,Borta dators,Riepu spiediena kontrole,Parkosanas sens. aizmugure,Parkosanas sens. prieksa,Lietus sensors,Kruiza kontrole,Sistema Starts-Stop,Jumta relini,Sakabes akis,Servisa gramatina,Vieglmetala diski,Adas apdare,Roku balsti,Toneti aizmugurejie logi,Saulessargi logiem,Isofix stiprinajumi,Regulejama,Daudzfunkcionala,El. regulejami,A…	1
1400	Ford Galaxy	1996 feb	2.0 b/g	m 5 s	380000	5;	mv	w	Stures hidropastiprinatajs,Salona gaisa filtrs,Sakabes akis,Vieglmetala diski,ABS,Centrala atslega,Signalizacija,Imobilaizers,Air-bag,FM/AM,CD,DVD,MP3,USB	1
4850	Ford Focus	2008 aug	1.6 d	m 5 s		5; m	u	1.2019	Stures hidropastiprinatajs,Kondicionieris,Klimata kontrole,Salona gaisa filtrs,Borta dators,Lietus sensors,Kruiza kontrole,Sakabes akis,Servisa gramatina,Vieglmetala diski,Roku balsti,Regulejama,Daudzfunkcionala,Papild. bremzu signals,Miglas lukturi,El. regulejami,Apsildami,ABS,Centrala atslega,Imobilaizers,Air-bag,ESP,FM/AM,CD	1
8950	Ford Transit	2009 mar	2.4 d	m 6 s	228000	13;	mb	3.2018	Stures hidropastiprinatajs,Elektr. stures pastiprinatajs,Kondicionieris,Klimata kontrole,Borta dators,Lietus sensors,Kruiza kontrole,Sakabes akis,Servisa gramatina,Roku balsti,Regulejama,Apsildami,Papild. bremzu signals,Miglas lukturi,Automat. tuvas gaismas,El. regulejami,Apsildami,ABS,Centrala atslega,Imobilaizers,Air-bag,ESP,FM/AM,CD,MP3,USB,SDcard,Navigacija	1
700	Ford Transit	1998	2.4 d	m	250000	1;	mv	1.2018		1
5390	Ford Mondeo	2008 may	2.0 d	m 6 s	219000	7; m	u	1.2019	Stures hidropastiprinatajs,Kondicionieris,Klimata kontrole,Salona gaisa filtrs,Borta dators,Lietus sensors,Kruiza kontrole,Keyless Go,Sistema Starts-Stop,Jumta relini,Sakabes akis,Spoileris,Slieksni,Servisa gramatina,Adas apdare,Roku balsti,Toneti aizmugurejie logi,Regulejama,Daudzfunkcionala,El. regulejami,Apsildami,Sporta,Recaro,Ventilejami,LED bremzugunis,Papild. bremzu signals,Miglas lukturi,…	1
12000	Ford Galaxy	2012 oct	2.0 d	m 6 s	150000	13;	mv	8.2018	Stures hidropastiprinatajs,Elektr. stures pastiprinatajs,Kondicionieris,Klimata kontrole,Salona gaisa filtrs,Borta dators,Parkosanas sens. aizmugure,Parkosanas sens. prieksa,Lietus sensors,Kruiza kontrole,Adaptiva kruizkontrole,Jumta relini,Servisa gramatina,Vieglmetala diski,Adas apdare,Roku balsti,Toneti aizmugurejie logi,Saulessargi logiem,Isofix stiprinajumi,Regulejama,El. regulejama,Daudzfun…	1
2750	Ford Focus	2008 jul	1.8 d	m	256888	5; m	h	9.2018		1
2450	Ford Galaxy	2001	1.9 d	m 6 s	245303	7; m	mv	10.2018	Stures hidropastiprinatajs,Klimata kontrole,Jumta relini,Roku balsti,Toneti aizmugurejie logi,Regulejama,Apsildami,El. regulejami,ABS,FM/AM,CD	1
1250	Ford Mondeo	2004 sep	2.0 d	m 6 s	280000	2;	s	5.2018	Stures hidropastiprinatajs,Elektr. stures pastiprinatajs,Kondicionieris,Klimata kontrole,Salona gaisa filtrs,Borta dators,Sakabes akis,Vieglmetala diski,Roku balsti,Saulessargi logiem,Isofix stiprinajumi,Regulejama,Daudzfunkcionala,El. regulejami,Papild. bremzu signals,Miglas lukturi,Lampu mazgataji,El. regulejami,Apsildami,El. nolokami,ABS,Centrala atslega,Signalizacija,Imobilaizers,Air-bag,FM/A…	1
19900	Ford F150	2011 feb	5.0 b	a	88072	7;	o	10.2018		1
1600	Ford Mondeo	2002 dec	1.8 b	m	270000	5; m	u	4.2018	Stures hidropastiprinatajs,Kondicionieris,Jumta relini,Adas apdare,Roku balsti,Toneti aizmugurejie logi,Regulejama,El. regulejami,Sporta,Recaro,Papild. bremzu signals,Miglas lukturi,El. regulejami,Apsildami,ABS,Centrala atslega,Air-bag,FM/AM,CD	1
250	Ford Transit	1990	2.5 d	m	400000	13;	u	w	Stures hidropastiprinatajs	1
4190	Honda Accord	2004 jul	2.2 d	m	230000	12; m	s	12.2018	Stures hidropastiprinatajs,Kondicionieris,Klimata kontrole,Salona gaisa filtrs,Lietus sensors,Vieglmetala diski,Regulejama,Daudzfunkcionala,Papild. bremzu signals,El. regulejami,Apsildami,ABS,Centrala atslega,Signalizacija,Imobilaizers,Air-bag,ESP,FM/AM,CD	1
2990	Honda FR-V	2006 mar	2.0 b	m		9; m	mv	10.2018		1
2450	Honda Jazz	2003 dec	1.4 b	m	192500		h	8.2018	Stures hidropastiprinatajs,Kondicionieris,Vieglmetala diski,Regulejama,El. regulejami,Apsildami,ABS,Centrala atslega,Signalizacija,Imobilaizers,Air-bag,ESP,FM/AM,CD	1
1700	Honda Prelude	1993 feb	2.0 b	m 5 s	340804	5;	c	1.2019	Stures hidropastiprinatajs,Salona gaisa filtrs,Luka,Spoileris,Slieksni,Sporta pakete,Vieglmetala diski,Toneti aizmugurejie logi,Saulessargi logiem,Sporta,Ar atminu,Papild. bremzu signals,Centrala atslega,Signalizacija,Markejums,FM/AM,CD,USB,Subwoofer	1
599	Honda Accord	1998	2.0 b/g	m 5 s		10; m	s	11.2018	Stures hidropastiprinatajs,Kondicionieris,Salona gaisa filtrs,Borta dators,El. durvju aizversana,Luka,Servisa gramatina,Vieglmetala diski,Roku balsti,Toneti aizmugurejie logi,Regulejama,Daudzfunkcionala,Apsildami,Papild. bremzu signals,El. regulejami,Apsildami,ABS,Centrala atslega,Signalizacija,Imobilaizers,Air-bag,ESP,ASR,FM/AM,CD	1
960	Honda Accord	2000 dec	1.8 b	m 5 s	232350	9; m	h	11.2018	Stures hidropastiprinatajs,Elektr. stures pastiprinatajs,Kondicionieris,Salona gaisa filtrs,Sakabes akis,Servisa gramatina,Vieglmetala diski,Roku balsti,Regulejama,LED,LED bremzugunis,Papild. bremzu signals,El. regulejami,ABS,Centrala atslega,Signalizacija,Imobilaizers,Air-bag,ESP,ASR,FM/AM,CD,MP3,Subwoofer	1
1800	Honda Cr-v	1998	2.0 b	m	211748	5;	o	8.2018	Kondicionieris,Jumta relini,Sakabes akis,Slieksni,Vieglmetala diski,Toneti aizmugurejie logi,Saulessargi logiem,Regulejama,Lampu mazgataji,El. regulejami,Apsildami,ABS,Air-bag,FM/AM,CD	1
800	Honda Civic	1996 jul	1.5 b/g	m 5 s	400000	8;	c	7.2018	Salona gaisa filtrs,Luka,Spoileris,Vieglmetala diski,Toneti aizmugurejie logi,Sporta,Recaro,Ar atminu,El. regulejami,Centrala atslega,FM/AM,CD,MP3,USB,Subwoofer	1
280	Honda Accord	1995	2.0 b/g	m 5 s	345890	13;	s	w	Adas apdare	1
7900	Honda Cr-v	2008 jul	2.2 d	m 6 s	177101	7; m	o	1.2019	Stures hidropastiprinatajs,Kondicionieris,Klimata kontrole,Salona gaisa filtrs,Borta dators,Lietus sensors,Kruiza kontrole,Jumta relini,Pilnpiedzina 4x4,Servisa gramatina,Vieglmetala diski,Roku balsti,Toneti aizmugurejie logi,Saulessargi logiem,Regulejama,Daudzfunkcionala,Papild. bremzu signals,Miglas lukturi,Automat. tuvas gaismas,El. regulejami,Apsildami,ABS,Centrala atslega,Signalizacija,Imobi…	1
550	Honda Cr-v	1999	2.0 b/g	m	290000	6; m	o	w	Stures hidropastiprinatajs,Jumta relini,Sakabes akis,Luka,Pilnpiedzina 4x4,Spoileris,Regulejama,El. regulejami,ABS,Centrala atslega,Signalizacija,Imobilaizers,FM/AM	1
7990	Honda Cr-v	2008 apr	2.2 d	m 6 s	162000	5; m	o	10.2018		1
480	Honda Civic	2000 jun	1.5 b	m 5 s	262000	9; m	s	5.2018	Stures hidropastiprinatajs,Kondicionieris,Luka,Spoileris,Centrala atslega,Signalizacija,FM/AM	1
4990	Honda Civic	2006 nov	2.2 d	m 6 s		5; m	h	w	Elektr. stures pastiprinatajs,Kondicionieris,Klimata kontrole,Salona gaisa filtrs,Borta dators,Lietus sensors,Kruiza kontrole,Sistema Starts-Stop,Luka,Panoramas luka,Spoileris,Slieksni,Sporta pakete,Servisa gramatina,Vieglmetala diski,Adas apdare,Roku balsti,Isofix stiprinajumi,Ledusskapis,Regulejama,Daudzfunkcionala,Apsildami,Xenona,Papild. bremzu signals,Miglas lukturi,Lampu mazgataji,Automat. …	1
4699	Honda Civic	2007 oct	2.2 d	m 6 s		9; m	h	12.2018	Stures hidropastiprinatajs,Elektr. stures pastiprinatajs,Kondicionieris,Klimata kontrole,Salona gaisa filtrs,Borta dators,Lietus sensors,Kruiza kontrole,Sistema Starts-Stop,El. bagaznieka aizversana,Sakabes akis,Spoileris,Slieksni,Servisa gramatina,Vieglmetala diski,Adas apdare,Roku balsti,Toneti aizmugurejie logi,Isofix stiprinajumi,Regulejama,Daudzfunkcionala,Sporta,El. regulejami,Recaro,Papild…	1
16900	Honda Cr-v	2014 dec	1.6 d	m 6 s	95000	7;	o	1.2019	Klimata kontrole,Salona gaisa filtrs,Borta dators,Riepu spiediena kontrole,Lietus sensors,Kruiza kontrole,El. durvju aizversana,Servisa gramatina,Isofix stiprinajumi,Regulejama,Daudzfunkcionala,Apsildami,LED,Lampu mazgataji,El. regulejami,Apsildami,ABS,Centrala atslega,Signalizacija,Imobilaizers,Air-bag,ESP,ASR,FM/AM,CD,MP3	1
750	Honda Civic	2002	1.6 b	m 5 s	242523	9;	c	w		1
4300	Honda Civic	2008 jul	1.8 b	m 6 s	172790	8;	h	12.2018	Stures hidropastiprinatajs,Kondicionieris,Kruiza kontrole,Vieglmetala diski,Regulejama,Apsildami,Miglas lukturi,El. regulejami,Apsildami,ABS,Centrala atslega,Signalizacija,Air-bag,FM/AM,CD	1
14650	Honda Civic	2016 dec	1.8 b	a	4711	9;	h	5.2019		1
3850	Honda Accord	2007 feb	2.0 b	m 5 s	312000	7; m	s	6.2018	Stures hidropastiprinatajs,Kondicionieris,Klimata kontrole,Salona gaisa filtrs,Borta dators,Riepu spiediena kontrole,Lietus sensors,Kruiza kontrole,Sporta pakete,Servisa gramatina,Vieglmetala diski,Adas apdare,Roku balsti,Isofix stiprinajumi,Regulejama,Daudzfunkcionala,Sporta,Apsildami,Sporta,Papild. bremzu signals,Lampu mazgataji,Automat. tuvas gaismas,El. regulejami,Apsildami,Aptumsojosie,El. n…	1
18500	Honda Cr-v	2014	2.0 b	a	75000	1;	o	9.2018	Atpakalskata kamera,Adas apdare,El. regulejami,Apsildami,MP3,USB	1
720	Honda Civic	1999 mar	1.4 b	m 5 s	230000	9; m	u	6.2018	Stures hidropastiprinatajs,Kondicionieris,Salona gaisa filtrs,Jumta relini,Roku balsti,Toneti aizmugurejie logi,Regulejama,Daudzfunkcionala,El. regulejami,ABS,Centrala atslega,Signalizacija,Air-bag,FM/AM,MP3,USB,SDcard,Tel./mob.,Bluetooth	1
8700	Honda Cr-v	2007 mar	2.2 d	m 6 s	171500	5;	o	10.2018	Stures hidropastiprinatajs,Kondicionieris,Klimata kontrole,Salona gaisa filtrs,Borta dators,Riepu spiediena kontrole,Atpakalskata kamera,Lietus sensors,Kruiza kontrole,Adaptiva kruizkontrole,El. durvju aizversana,Jumta relini,Pilnpiedzina 4x4,Spoileris,Servisa gramatina,Vieglmetala diski,Adas apdare,Roku balsti,Toneti aizmugurejie logi,Regulejama,Daudzfunkcionala,LED,LED bremzugunis,Papild. bremz…	1
1700	Honda Cr-v	1999	2.0 b	m 5 s	220500	2; m	o	7.2018	Stures hidropastiprinatajs,Kondicionieris,Jumta relini,Pilnpiedzina 4x4,Vieglmetala diski,Toneti aizmugurejie logi,Regulejama,Miglas lukturi,Lampu mazgataji,Apsildami,FM/AM,CD,MP3,USB	1
1970	Honda Cr-v	2000	2.0 b	m 5 s	246000	2; m	o	10.2018	ABS,Centrala atslega,FM/AM	1
4750	Honda Cr-v	2004 dec	2.0 b	m 5 s	228000	13; m	o	11.2018	Stures hidropastiprinatajs,Elektr. stures pastiprinatajs,Kondicionieris,Klimata kontrole,Salona gaisa filtrs,Borta dators,Jumta relini,Sakabes akis,Pilnpiedzina 4x4,Slieksni,Vieglmetala diski,Roku balsti,Regulejama,Daudzfunkcionala,Papild. bremzu signals,Apsildami,ABS,Centrala atslega,Signalizacija,Imobilaizers,Air-bag,ESP,Markejums,FM/AM,CD	1
8799	Honda Cr-v	2008 aug	2.0 b	a		7; m	o	9.2018	Stures hidropastiprinatajs,Kondicionieris,Klimata kontrole,Salona gaisa filtrs,Borta dators,Parkosanas sens. aizmugure,Kruiza kontrole,Adaptiva kruizkontrole,El. durvju aizversana,Jumta relini,Servisa gramatina,Vieglmetala diski,Roku balsti,Toneti aizmugurejie logi,Regulejama,Daudzfunkcionala,Apsildama,Apsildami,Papild. bremzu signals,Miglas lukturi,Automat. tuvas gaismas,El. regulejami,Apsildami…	1
1200	Honda Civic	1994 aug	1.5 b	m 5 s	272646	2;	c	9.2018	Elektr. stures pastiprinatajs,Salona gaisa filtrs,Luka,ABS,Signalizacija,FM/AM,MP3,USB	1
650	Honda Civic	1998 dec	1.5 b	a	280000	11;	s	1.2019	Stures hidropastiprinatajs,Kondicionieris,El. regulejami,ABS,Centrala atslega,Signalizacija,Imobilaizers,FM/AM	1
6690	Honda Civic	2011 oct	2.2 d	m 6 s	167515	7; m	h	8.2018	Elektr. stures pastiprinatajs,Kondicionieris,Klimata kontrole,Salona gaisa filtrs,Borta dators,Riepu spiediena kontrole,Parkosanas sens. aizmugure,Lietus sensors,Kruiza kontrole,Sistema Starts-Stop,Sporta pakete,Vieglmetala diski,Roku balsti,Toneti aizmugurejie logi,Isofix stiprinajumi,Ledusskapis,Regulejama,Daudzfunkcionala,Sporta,Papild. bremzu signals,Miglas lukturi,Automat. tuvas gaismas,El. …	1
7999	Hyundai H1	2009	2.5 d	m 5 s		1;	mv	9.2019		1
1400	Hyundai Coupe	2002 nov	2.0 b	a 4 s	263403	5;	c	9.2018	Sporta,Sporta,ABS,FM/AM,CD,MP3	1
4100	Hyundai i30	2010 dec	1.4 b	m 5 s	163000	10;	h	2.2018	Stures hidropastiprinatajs,Kondicionieris,Salona gaisa filtrs,Borta dators,Sistema Starts-Stop,Servisa gramatina,Roku balsti,Regulejama,Apsildami,Papild. bremzu signals,Miglas lukturi,Automat. tuvas gaismas,El. regulejami,Apsildami,ABS,Centrala atslega,Signalizacija,Air-bag,FM/AM,CD,USB	1
11499	Hyundai ix35	2010 nov	2.0 d	a 6 s		1;	o	1.2019	Stures hidropastiprinatajs,Elektr. stures pastiprinatajs,Kondicionieris,Klimata kontrole,Salona gaisa filtrs,Borta dators,Parkosanas sens. aizmugure,Atpakalskata kamera,Lietus sensors,Kruiza kontrole,Keyless Go,Sistema Starts-Stop,Jumta relini,Sakabes akis,Luka,Panoramas luka,Pilnpiedzina 4x4,Servisa gramatina,Vieglmetala diski,Adas apdare,Roku balsti,Toneti aizmugurejie logi,Isofix stiprinajumi,…	1
1550	Hyundai Getz	2005 feb	1.3 b	m 5 s	131000	12; m	h	9.2018	Stures hidropastiprinatajs,Kondicionieris,Regulejama,Papild. bremzu signals,Miglas lukturi,El. regulejami,Apsildami,ABS,Centrala atslega,Signalizacija,Imobilaizers,Air-bag,FM/AM,CD,MP3	1
1370	Hyundai Getz	2005 feb	1.5 d	m		7;	h	1.2019	Stures hidropastiprinatajs,Kondicionieris,Servisa gramatina,Roku balsti,Regulejama,Apsildami,El. regulejami,Apsildami,ABS,Centrala atslega,Signalizacija,Imobilaizers,FM/AM,CD	1
3200	Hyundai Sonata	2007	2.0 d	m	264000	7; m	s	12.2018	Stures hidropastiprinatajs,Kondicionieris,Salona gaisa filtrs,Borta dators,Adas apdare	1
6750	Hyundai Santa FE	2007 feb	2.2 d	a 5 s	207600	5; m	o	1.2019	Stures hidropastiprinatajs,Elektr. stures pastiprinatajs,Kondicionieris,Klimata kontrole,Autonomais silditajs,Salona gaisa filtrs,Parkosanas sens. prieksa,Distances kontrole,Lietus sensors,Jumta relini,Sakabes akis,Pilnpiedzina 4x4,Servisa gramatina,Vieglmetala diski,Adas apdare,Roku balsti,Toneti aizmugurejie logi,Regulejama,Daudzfunkcionala,El. regulejami,Apsildami,Ventilejami,Papild. bremzu si…	1
4000	Hyundai Tucson	2005 sep	2.0 d	m 5 s	219172	5;	o	2.2018	Stures hidropastiprinatajs,Kondicionieris,Klimata kontrole,Salona gaisa filtrs,Borta dators,Kruiza kontrole,Jumta relini,Sakabes akis,Servisa gramatina,Vieglmetala diski,Adas apdare,Roku balsti,Toneti aizmugurejie logi,Regulejama,Apsildami,Papild. bremzu signals,Miglas lukturi,Automat. tuvas gaismas,El. regulejami,Apsildami,ABS,Centrala atslega,Signalizacija,Imobilaizers,Air-bag,FM/AM,CD	1
2650	Hyundai Sonata	2005 jun	2.4 b	a	174000	13;	s	12.2018	Stures hidropastiprinatajs,Kondicionieris,Klimata kontrole,Salona gaisa filtrs,Borta dators,Parkosanas sens. aizmugure,Kruiza kontrole,Servisa gramatina,Vieglmetala diski,Adas apdare,Roku balsti,Toneti aizmugurejie logi,Regulejama,Daudzfunkcionala,Apsildami,El. regulejami,ABS,Centrala atslega,Signalizacija,Air-bag,FM/AM,CD,CD mainitajs	1
1450	Hyundai Getz	2006	1.5 d	m	220000	7; m	h	12.2018	Stures hidropastiprinatajs,Salona gaisa filtrs,Regulejama,Miglas lukturi,ABS,Centrala atslega,FM/AM,USB	1
3000	Hyundai Sonata	2006	2.0 b	m 5 s	126000	9;	s	4.2018	Stures hidropastiprinatajs,Kondicionieris,Servisa gramatina,Vieglmetala diski,Roku balsti,Toneti aizmugurejie logi,Regulejama,Apsildami,Papild. bremzu signals,Automat. tuvas gaismas,El. regulejami,ABS,Centrala atslega,Signalizacija,Imobilaizers,Air-bag,FM/AM,CD,MP3,USB	1
8125	Hyundai i30	2013	1.4 b	m	105000	1;	-	8.2018	Elektr. stures pastiprinatajs,Kondicionieris,Salona gaisa filtrs,Spoileris,Vieglmetala diski,Regulejama,Daudzfunkcionala,Apsildami,LED bremzugunis,Miglas lukturi,FM/AM,USB	1
890	Hyundai Coupe	2000 jun	1.6 b	m 5 s	191828	9;	h	1.2019	Stures hidropastiprinatajs,Kondicionieris,Vieglmetala diski,Regulejama,Papild. bremzu signals,Miglas lukturi,ABS,Centrala atslega,Signalizacija,FM/AM	1
7790	Hyundai i10	2016 oct	1.0 b	m		7; m	h	10.2018	Stures hidropastiprinatajs,Elektr. stures pastiprinatajs,Kondicionieris,Klimata kontrole,Salona gaisa filtrs,Borta dators,Riepu spiediena kontrole,Parkosanas sens. aizmugure,Lietus sensors,Kruiza kontrole,Sistema Starts-Stop,Servisa gramatina,Vieglmetala diski,Toneti aizmugurejie logi,Regulejama,Daudzfunkcionala,LED bremzugunis,Papild. bremzu signals,Miglas lukturi,Automat. tuvas gaismas,Apsildam…	1
5300	Hyundai i30	2011 dec	1.6 d	m 6 s	163100	9;	h	12.2019	Elektr. stures pastiprinatajs,Kondicionieris,Klimata kontrole,Salona gaisa filtrs,Borta dators,Parkosanas sens. aizmugure,Parkosanas sens. prieksa,Sistema Starts-Stop,El. durvju aizversana,Servisa gramatina,Vieglmetala diski,Isofix stiprinajumi,Ledusskapis,Regulejama,Daudzfunkcionala,Apsildami,LED bremzugunis,Papild. bremzu signals,Miglas lukturi,Automat. tuvas gaismas,Automat. talas gaismas,El. …	1
13900	Hyundai Santa FE	2012 jun	2.2 d	a	123500	7; m	o	6.2018	Elektr. stures pastiprinatajs,Kondicionieris,Salona gaisa filtrs,Borta dators,Parkosanas sens. aizmugure,Lietus sensors,Kruiza kontrole,Jumta relini,Pilnpiedzina 4x4,Servisa gramatina,Vieglmetala diski,Adas apdare,Roku balsti,Toneti aizmugurejie logi,Regulejama,Daudzfunkcionala,El. regulejami,Apsildami,Miglas lukturi,El. regulejami,Apsildami,Aptumsojosie,El. nolokami,ABS,Centrala atslega,Signaliz…	1
2500	Hyundai Santa FE	2002 feb	2.0 b/g	m		9; m	o	1.2019		1
3500	Hyundai Coupe	2005 oct	2.0 b	m 5 s	187000	8; m	c	12.2018	Stures hidropastiprinatajs,Kondicionieris,Borta dators,Lietus sensors,Spoileris,Servisa gramatina,Vieglmetala diski,Adas apdare,Toneti aizmugurejie logi,Regulejama,Apsildami,Sporta,Papild. bremzu signals,Miglas lukturi,El. regulejami,Apsildami,Aptumsojosie,ABS,Centrala atslega,Signalizacija,Air-bag,ESP,ASR,Markejums,FM/AM,CD	1
2300	Hyundai Santa FE	2002 feb	2.0 d	m 5 s	312000	2; m	o	10.2018	Stures hidropastiprinatajs,Kondicionieris,Jumta relini,Pilnpiedzina 4x4,Vieglmetala diski,Roku balsti,Toneti aizmugurejie logi,Regulejama,Apsildami,Papild. bremzu signals,Miglas lukturi,El. regulejami,Apsildami,ABS,Centrala atslega,Signalizacija,Imobilaizers,Air-bag,FM/AM,CD,MP3	1
2100	Hyundai Santa FE	2004	2.7 b	a	147000	7;	o	11.2018	Stures hidropastiprinatajs,Elektr. stures pastiprinatajs,Kondicionieris,Klimata kontrole,Lietus sensors,Pilnpiedzina 4x4,Vieglmetala diski,Adas apdare,Regulejama,El. regulejami,Apsildami,El. regulejami,Apsildami,ABS,Centrala atslega,Signalizacija,Imobilaizers,Air-bag,ESP,ASR,Markejums,FM/AM,CD	1
2150	Hyundai Getz	2006 nov	1.4 b	m 5 s		9; m	h	3.2018	Stures hidropastiprinatajs,Kondicionieris,Salona gaisa filtrs,Borta dators,Servisa gramatina,Isofix stiprinajumi,Regulejama,Apsildami,Papild. bremzu signals,Miglas lukturi,El. regulejami,Apsildami,ABS,Centrala atslega,Signalizacija,Imobilaizers,Air-bag,ASR,Markejums,FM/AM,CD,MP3	1
7250	Hyundai Santa FE	2007	2.2 d	a	141000	10;	o	7.2018	Stures hidropastiprinatajs,Kondicionieris,Klimata kontrole,Salona gaisa filtrs,Borta dators,Parkosanas sens. aizmugure,Lietus sensors,Kruiza kontrole,Jumta relini,Pilnpiedzina 4x4,Servisa gramatina,Vieglmetala diski,Adas apdare,Roku balsti,Toneti aizmugurejie logi,Ledusskapis,Regulejama,El. regulejami,Apsildami,Papild. bremzu signals,Miglas lukturi,El. regulejami,El. nolokami,ABS,Centrala atslega…	1
1180	Hyundai Getz	2008 may	1.4 b	m 5 s		13;	h	9.2018	Stures hidropastiprinatajs,Elektr. stures pastiprinatajs,Kondicionieris,Salona gaisa filtrs,Vieglmetala diski,Roku balsti,Toneti aizmugurejie logi,Regulejama,Daudzfunkcionala,Apsildami,LED,El. regulejami,Apsildami,ABS,Centrala atslega,Signalizacija,Imobilaizers,Air-bag,ESP,ASR,FM/AM,CD	1
1350	Hyundai Getz	2005 jul	1.3 b	m 5 s	152350	8;	h	12.2018		1
3950	Hyundai i30	2009	1.6 d	m	203069	5; m	u	w	Stures hidropastiprinatajs,Elektr. stures pastiprinatajs,Kondicionieris,Klimata kontrole,Salona gaisa filtrs,Borta dators,Lietus sensors,Kruiza kontrole,Jumta relini,Servisa gramatina,Vieglmetala diski,Roku balsti,Isofix stiprinajumi,Regulejama,Daudzfunkcionala,Papild. bremzu signals,Miglas lukturi,El. regulejami,Apsildami,ABS,Centrala atslega,Signalizacija,Imobilaizers,Air-bag,ESP,ASR,FM/AM,CD,M…	1
3399	Hyundai i20	2011 oct	1.2 b	m 5 s	135000	8; m	h	3.2018	Elektr. stures pastiprinatajs,Kondicionieris,Salona gaisa filtrs,Borta dators,Servisa gramatina,Regulejama,Daudzfunkcionala,Apsildami,Apsildami,Aptumsojosie,ABS,Centrala atslega,Signalizacija,Imobilaizers,Air-bag,FM/AM,CD,MP3	1
1300	Hyundai Sonata	2006 jul	2.0 d	m 6 s		10; m	u	w	Stures hidropastiprinatajs,Kondicionieris,El. durvju aizversana,Servisa gramatina,Vieglmetala diski,Roku balsti,Regulejama,Apsildami,Automat. tuvas gaismas,Automat. talas gaismas,El. regulejami,Apsildami,ABS,Centrala atslega,Signalizacija,Imobilaizers,Air-bag,ESP,ASR,FM/AM,CD	1
1000	Hyundai Getz	2004 mar	1.3 b	m 5 s	193456	7;	h	11.2018	Stures hidropastiprinatajs,Regulejama,Centrala atslega,Signalizacija,Air-bag,FM/AM,CD	1
3980	Hyundai i30	2008 jun	1.6 d	m		9; m	h	1.2019		1
19800	Infinity FX	2010	3.0 d	a	202000	7;	o	5.2018	Stures hidropastiprinatajs,Kondicionieris,Klimata kontrole,Salona gaisa filtrs,Borta dators,Riepu spiediena kontrole,Parkosanas sens. aizmugure,Parkosanas sens. prieksa,Atpakalskata kamera,Nakts redzamibas kamera,Panoramas redzam. kameras,Distances kontrole,Lietus sensors,Kruiza kontrole,Adaptiva kruizkontrole,Avarijas bremzesanas sist.,Jumta relini,Sakabes akis,Luka,Pilnpiedzina 4x4,Sporta paket…	1
21400	Infinity Citi	2012 jan	3.7 b	a 7 s		5; m	s	7.2018	Stures hidropastiprinatajs,Elektr. stures pastiprinatajs,Kondicionieris,Klimata kontrole,Salona gaisa filtrs,Borta dators,Riepu spiediena kontrole,Parkosanas sens. aizmugure,Parkosanas sens. prieksa,Atpakalskata kamera,Nakts redzamibas kamera,Panoramas redzam. kameras,Distances kontrole,Lietus sensors,Kruiza kontrole,Adaptiva kruizkontrole,Gajeju detektors,Klusuma zonu asistents,Paligsistema brau…	1
9990	Infinity QX56	2005	5.6 b/g	a	105000	7; m	o	w	Stures hidropastiprinatajs,Kondicionieris,Klimata kontrole,Salona gaisa filtrs,Borta dators,Parkosanas sens. aizmugure,Atpakalskata kamera,Kruiza kontrole,El. bagaznieka aizversana,Jumta relini,Sakabes akis,Luka,Pilnpiedzina 4x4,Spoileris,Slieksni,Vieglmetala diski,Adas apdare,Roku balsti,Toneti aizmugurejie logi,El. regulejama,Daudzfunkcionala,Ar atminu,El. regulejami,Apsildami,Xenona,Papild. br…	1
21900	Infinity FX	2013 may	3.0 d	a		7; m	o	11.2018		1
18900	Infinity FX	2011 oct	3.7 b	a	168000	1; m	o	12.2018	Stures hidropastiprinatajs,Elektr. stures pastiprinatajs,Kondicionieris,Klimata kontrole,Autonomais silditajs,Salona gaisa filtrs,Borta dators,Riepu spiediena kontrole,Parkosanas sens. aizmugure,Parkosanas sens. prieksa,Atpakalskata kamera,Panoramas redzam. kameras,Distances kontrole,Lietus sensors,Kruiza kontrole,Adaptiva kruizkontrole,Avarijas bremzesanas sist.,Keyless Go,Sistema Starts-Stop,Ju…	1
17950	Infinity FX	2010 sep	3.0 d	a	190930	5; m	o	1.2019	Stures hidropastiprinatajs,Elektr. stures pastiprinatajs,Kondicionieris,Klimata kontrole,Salona gaisa filtrs,Borta dators,Riepu spiediena kontrole,Parkosanas sens. aizmugure,Parkosanas sens. prieksa,Atpakalskata kamera,Panoramas redzam. kameras,Distances kontrole,Lietus sensors,Kruiza kontrole,Klusuma zonu asistents,Paligsistema brauks. joslas,Keyless Go,Sistema Starts-Stop,Jumta relini,Luka,Piln…	1
9500	Infinity FX	2007 jul	3.5 b/g	a 5 s	167237	6; m	o	12.2018	Stures hidropastiprinatajs,Klimata kontrole,Borta dators,Atpakalskata kamera,Distances kontrole,Lietus sensors,Kruiza kontrole,Keyless Go,El. bagaznieka aizversana,Jumta relini,Luka,Pilnpiedzina 4x4,Spoileris,Vieglmetala diski,Adas apdare,Roku balsti,Toneti aizmugurejie logi,El. regulejama,Daudzfunkcionala,Sporta,Ar atminu,El. regulejami,Apsildami,Sporta,Masazas,Ar atminu,Bi xenona,LED,LED bremzu…	1
6590	Infinity FX	2004 nov	4.5 b/g	a		5; m	o	5.2018	Stures hidropastiprinatajs,Kondicionieris,Klimata kontrole,Salona gaisa filtrs,Borta dators,Riepu spiediena kontrole,Parkosanas sens. aizmugure,Atpakalskata kamera,Lietus sensors,Kruiza kontrole,Keyless Go,Jumta relini,Panoramas luka,Pilnpiedzina 4x4,Vieglmetala diski,Adas apdare,Roku balsti,Toneti aizmugurejie logi,Isofix stiprinajumi,Regulejama,El. regulejama,Daudzfunkcionala,Ar atminu,El. regu…	1
13500	Infinity FX	2009	3.5 b/g	a	102700	2; m	o	9.2018		1
35000	Infinity QX56	2011 jul	5.6 b	a 7 s	130000	1;	o	1.2018	Stures hidropastiprinatajs,Elektr. stures pastiprinatajs,Klimata kontrole,Salona gaisa filtrs,Borta dators,Parkosanas sens. aizmugure,Parkosanas sens. prieksa,Atpakalskata kamera,Distances kontrole,Lietus sensors,Kruiza kontrole,Cela zimju atpazis. sistema,Paligsistema brauks. joslas,Avarijas bremzesanas sist.,Keyless Go,El. bagaznieka aizversana,Jumta relini,Luka,Pilnpiedzina 4x4,Pneimopiekare,S…	1
13500	Infinity QX56	2008	5.6 b/g	a		5;	o	10.2018	Stures hidropastiprinatajs,Elektr. stures pastiprinatajs,Kondicionieris,Klimata kontrole,Salona gaisa filtrs,Borta dators,Riepu spiediena kontrole,Parkosanas sens. aizmugure,Parkosanas sens. prieksa,Atpakalskata kamera,Lietus sensors,Kruiza kontrole,Jumta relini,Sakabes akis,Luka,Pilnpiedzina 4x4,Slieksni,Servisa gramatina,Vieglmetala diski,Adas apdare,Roku balsti,Toneti aizmugurejie logi,Isofix …	1
15990	Infinity FX	2009 may	3.7 b	a		5; m	o	w	Stures hidropastiprinatajs,Elektr. stures pastiprinatajs,Kondicionieris,Klimata kontrole,Salona gaisa filtrs,Borta dators,Riepu spiediena kontrole,Parkosanas sens. aizmugure,Parkosanas sens. prieksa,Atpakalskata kamera,Panoramas redzam. kameras,Distances kontrole,Lietus sensors,Kruiza kontrole,Adaptiva kruizkontrole,Cela zimju atpazis. sistema,Avarijas bremzesanas sist.,Keyless Go,Sistema Starts-…	1
8000	Infinity FX	2007 jan	3.5 b/g	a 6 s	210000	7;	o	w	Elektr. stures pastiprinatajs,Kondicionieris,Klimata kontrole,Autonomais silditajs,Salona gaisa filtrs,Borta dators,Riepu spiediena kontrole,Atpakalskata kamera,Kruiza kontrole,Keyless Go,Luka,Adas apdare,Roku balsti,Toneti aizmugurejie logi,Regulejama,El. regulejama,Ar atminu,El. regulejami,Apsildami,Ar atminu,Miglas lukturi,El. regulejami,ABS,Centrala atslega,Signalizacija,Air-bag,FM/AM,CD,CD m…	1
12900	Infinity QX56	2007	5.6 b/g	a	94000	5;	o	10.2017	Stures hidropastiprinatajs,Kondicionieris,Klimata kontrole,Salona gaisa filtrs,Borta dators,Parkosanas sens. aizmugure,Atpakalskata kamera,Nakts redzamibas kamera,Distances kontrole,Kruiza kontrole,Adaptiva kruizkontrole,El. bagaznieka aizversana,Jumta relini,Sakabes akis,Luka,Pilnpiedzina 4x4,Pneimopiekare,Slieksni,Vieglmetala diski,Adas apdare,Roku balsti,Toneti aizmugurejie logi,El. regulejama…	1
10500	Infinity FX	2007	3.5 b/g	a	212000	5;	o	6.2018		1
21500	Infinity FX	2011 aug	3.0 d	a 7 s	198000	1; m	o	1.2019	Stures hidropastiprinatajs,Kondicionieris,Klimata kontrole,Autonomais silditajs,Salona gaisa filtrs,Borta dators,Riepu spiediena kontrole,Parkosanas sens. aizmugure,Parkosanas sens. prieksa,Atpakalskata kamera,Nakts redzamibas kamera,Panoramas redzam. kameras,Distances kontrole,Lietus sensors,Kruiza kontrole,Adaptiva kruizkontrole,Cela zimju atpazis. sistema,Klusuma zonu asistents,Paligsistema br…	1
21700	Infinity FX	2009 may	5.0 b	a 7 s	65000	5; m	o	9.2018	Stures hidropastiprinatajs,Kondicionieris,Klimata kontrole,Salona gaisa filtrs,Borta dators,Riepu spiediena kontrole,Parkosanas sens. aizmugure,Parkosanas sens. prieksa,Atpakalskata kamera,Nakts redzamibas kamera,Panoramas redzam. kameras,Distances kontrole,Lietus sensors,Kruiza kontrole,Adaptiva kruizkontrole,Gajeju detektors,Cela zimju atpazis. sistema,Paligsistema brauks. joslas,Avarijas bremz…	1
7200	Infinity FX	2005 jul	3.5 b	a 5 s	80000	5; m	o	10.2018		1
23970	Infinity Citi	2013	3.5 b	a	30000	5; m	s	3.2018	Stures hidropastiprinatajs,Kondicionieris,Klimata kontrole,Salona gaisa filtrs,Borta dators,Riepu spiediena kontrole,Parkosanas sens. aizmugure,Parkosanas sens. prieksa,Atpakalskata kamera,Distances kontrole,Lietus sensors,Kruiza kontrole,Adaptiva kruizkontrole,Klusuma zonu asistents,Paligsistema brauks. joslas,Avarijas bremzesanas sist.,Keyless Go,Luka,Servisa gramatina,Vieglmetala diski,Adas ap…	1
22900	Infinity FX	2012 may	3.0 d	a	150000	5; m	o	12.2018	Stures hidropastiprinatajs,Elektr. stures pastiprinatajs,Klimata kontrole,Autonomais silditajs,Salona gaisa filtrs,Borta dators,Riepu spiediena kontrole,Parkosanas sens. aizmugure,Parkosanas sens. prieksa,Atpakalskata kamera,Distances kontrole,Lietus sensors,Kruiza kontrole,Adaptiva kruizkontrole,Klusuma zonu asistents,Paligsistema brauks. joslas,Avarijas bremzesanas sist.,Keyless Go,Sistema Star…	1
1000	Jaguar S-Type	1999 dec	3.0 b	a		9; m	s	3.2018	Stures hidropastiprinatajs,Klimata kontrole,Autonomais silditajs,Salona gaisa filtrs,Borta dators,Lietus sensors,Kruiza kontrole,Luka,Panoramas luka,Vieglmetala diski,Adas apdare,Roku balsti,Toneti aizmugurejie logi,Regulejama,Daudzfunkcionala,El. regulejami,Apsildami,Xenona,Papild. bremzu signals,El. regulejami,Apsildami,ABS,Centrala atslega,Signalizacija,Imobilaizers,Air-bag,ESP,ASR,Markejums,F…	1
33900	Jaguar Citi	2016	2.0 d	a	25815	5; m	s	1.2018	Klimata kontrole,Salona gaisa filtrs,Riepu spiediena kontrole,Lietus sensors,Servisa gramatina,Adas apdare,Roku balsti,Isofix stiprinajumi,Daudzfunkcionala,Apsildami,Xenona,Miglas lukturi,Lampu mazgataji,El. regulejami,Apsildami,ABS,Signalizacija,Air-bag,ESP,MP3,LCD	1
1500	Jaguar X-Type	2002	2.0 b	a		12; m	s	w	Stures hidropastiprinatajs	1
3050	Jaguar X-Type	2005 jan	2.0 d	m 5 s	179000	9; m	s	5.2018	Stures hidropastiprinatajs,Klimata kontrole,Autonomais silditajs,Salona gaisa filtrs,Borta dators,Lietus sensors,Kruiza kontrole,Servisa gramatina,Vieglmetala diski,Adas apdare,Roku balsti,Regulejama,Daudzfunkcionala,Papild. bremzu signals,Miglas lukturi,El. regulejami,Apsildami,El. nolokami,ABS,Centrala atslega,Signalizacija,Imobilaizers,Air-bag,ESP,ASR,FM/AM,CD	1
4000	Jaguar S-Type	2004 jan	2.7 d	a 6 s	297253	5; m	s	5.2018	Stures hidropastiprinatajs,Kondicionieris,Klimata kontrole,Salona gaisa filtrs,Borta dators,Parkosanas sens. aizmugure,Lietus sensors,Kruiza kontrole,Luka,Vieglmetala diski,Adas apdare,Roku balsti,Toneti aizmugurejie logi,Regulejama,El. regulejama,Daudzfunkcionala,Ar atminu,El. regulejami,Apsildami,Ar atminu,Xenona,Miglas lukturi,Automat. tuvas gaismas,El. regulejami,ABS,Centrala atslega,Signaliz…	1
4100	Jaguar Sovereign	2000 jun	4.0 b	a	290000	12;	s	6.2018	Elektr. stures pastiprinatajs,Kondicionieris,Klimata kontrole,Salona gaisa filtrs,Lietus sensors,Kruiza kontrole,Luka,Servisa gramatina,Vieglmetala diski,Adas apdare,Roku balsti,Regulejama,El. regulejama,Ar atminu,El. regulejami,Ar atminu,Papild. bremzu signals,Miglas lukturi,Automat. tuvas gaismas,El. regulejami,Ar atminu,ABS,Centrala atslega,Signalizacija,Air-bag,FM/AM,CD,CD mainitajs	1
11450	Jaguar XF	2010 feb	3.0 d	a	194000	2; m	s	1.2019	Elektr. stures pastiprinatajs,Klimata kontrole,Salona gaisa filtrs,Borta dators,Riepu spiediena kontrole,Parkosanas sens. aizmugure,Parkosanas sens. prieksa,Atpakalskata kamera,Lietus sensors,Kruiza kontrole,Keyless Go,Sistema Starts-Stop,Servisa gramatina,Vieglmetala diski,Adas apdare,Roku balsti,Isofix stiprinajumi,El. regulejama,Daudzfunkcionala,Apsildama,Ar atminu,El. regulejami,Apsildami,Ar …	1
24000	Jaguar XJ	2011	3.0 d	a	136000	5;	s	6.2018	Stures hidropastiprinatajs,Elektr. stures pastiprinatajs,Kondicionieris,Klimata kontrole,Salona gaisa filtrs,Borta dators,Riepu spiediena kontrole,Parkosanas sens. aizmugure,Parkosanas sens. prieksa,Atpakalskata kamera,Lietus sensors,Kruiza kontrole,Adaptiva kruizkontrole,Klusuma zonu asistents,Keyless Go,Luka,Panoramas luka,Servisa gramatina,Vieglmetala diski,Adas apdare,Toneti aizmugurejie logi…	1
5200	Jaguar S-Type	2005 sep	2.7 d	a 6 s	252300	9; m	s	8.2018		1
2400	Jaguar XJ6	1995	3.2 b	a	155000	12;	h	6.2018		1
2500	Jaguar S-Type	1999 dec	3.0 b	a 4 s	149886	13; m	s	9.2018	Stures hidropastiprinatajs,Kondicionieris,Klimata kontrole,Salona gaisa filtrs,Borta dators,Riepu spiediena kontrole,Parkosanas sens. aizmugure,Distances kontrole,Kruiza kontrole,Gajeju detektors,El. bagaznieka aizversana,El. aizmugures saulessargs,Luka,Panoramas luka,Sporta pakete,Servisa gramatina,Vieglmetala diski,Adas apdare,Roku balsti,Saulessargi logiem,Regulejama,El. regulejama,Daudzfunkci…	1
3000	Jaguar S-Type	2001 jan	4.0 b	a 6 s	173000	5; m	s	9.2018	Elektr. stures pastiprinatajs,Kondicionieris,Klimata kontrole,Salona gaisa filtrs,Parkosanas sens. aizmugure,Kruiza kontrole,Adas apdare,Roku balsti,Regulejama,El. regulejami,Apsildami,Miglas lukturi,El. regulejami,Apsildami,ABS,Centrala atslega,Signalizacija,Imobilaizers,Air-bag,FM/AM	1
2000	Jaguar S-Type	2006	2.7 d	a	165500	7;	s	12.2017	Stures hidropastiprinatajs,Lietus sensors,Kruiza kontrole,Adas apdare,Regulejama,El. regulejami,ABS,Centrala atslega,Air-bag,ESP,CD,Navigacija	1
12000	Jaguar XF	2010 nov	3.0 d	a 6 s	185000	12; m	s	1.2018	Elektr. stures pastiprinatajs,Kondicionieris,Klimata kontrole,Salona gaisa filtrs,Borta dators,Riepu spiediena kontrole,Parkosanas sens. aizmugure,Parkosanas sens. prieksa,Atpakalskata kamera,Lietus sensors,Kruiza kontrole,Sistema Starts-Stop,Servisa gramatina,Vieglmetala diski,Adas apdare,Regulejama,Daudzfunkcionala,Sporta,Apsildama,El. regulejami,Apsildami,Ar atminu,Bi xenona,LED bremzugunis,Pa…	1
13900	Jaguar XJR	2006 dec	4.2 b	a	144500	7;	s	10.2018	Stures hidropastiprinatajs,Klimata kontrole,Salona gaisa filtrs,Borta dators,Riepu spiediena kontrole,Parkosanas sens. aizmugure,Parkosanas sens. prieksa,Lietus sensors,Kruiza kontrole,Servisa gramatina,Vieglmetala diski,Adas apdare,Roku balsti,Toneti aizmugurejie logi,Isofix stiprinajumi,Regulejama,El. regulejama,Daudzfunkcionala,Ar atminu,El. regulejami,Apsildami,Sporta,Ar atminu,Xenona,El. reg…	1
7900	Jaguar XJ	2005 dec	3.0 b	a 5 s	217400	2; m	s	2.2018	Stures hidropastiprinatajs,Kondicionieris,Klimata kontrole,Salona gaisa filtrs,Borta dators,Riepu spiediena kontrole,Parkosanas sens. aizmugure,Parkosanas sens. prieksa,Lietus sensors,Kruiza kontrole,Servisa gramatina,Vieglmetala diski,Adas apdare,Roku balsti,Saulessargi logiem,Isofix stiprinajumi,Ledusskapis,Regulejama,El. regulejama,Daudzfunkcionala,El. regulejami,Apsildami,Ar atminu,Xenona,Mig…	1
12000	Jaguar XF	2008 dec	2.7 d	a 6 s	187000	2; m	s	1.2019	Stures hidropastiprinatajs,Elektr. stures pastiprinatajs,Klimata kontrole,Salona gaisa filtrs,Borta dators,Riepu spiediena kontrole,Parkosanas sens. aizmugure,Parkosanas sens. prieksa,Atpakalskata kamera,Lietus sensors,Kruiza kontrole,Adaptiva kruizkontrole,Sistema Starts-Stop,Luka,Servisa gramatina,Vieglmetala diski,Adas apdare,Roku balsti,Toneti aizmugurejie logi,Saulessargi logiem,Isofix stipr…	1
21590	Jaguar XJ	2010 sep	3.0 d	a 7 s	107000	7; m	s	11.2017	Elektr. stures pastiprinatajs,Kondicionieris,Klimata kontrole,Salona gaisa filtrs,Borta dators,Riepu spiediena kontrole,Parkosanas sens. aizmugure,Parkosanas sens. prieksa,Atpakalskata kamera,Lietus sensors,Kruiza kontrole,Klusuma zonu asistents,Keyless Go,Sistema Starts-Stop,El. bagaznieka aizversana,El. aizmugures saulessargs,Panoramas luka,Pneimopiekare,Servisa gramatina,Vieglmetala diski,Adas…	1
20700	Jaguar XF	2012 may	3.0 d	a	125000	1;	s	3.2018		1
2950	Jaguar X-Type	2004	2.0 d	m	284000	12; m	u	7.2018	Stures hidropastiprinatajs,Kondicionieris,Klimata kontrole,Salona gaisa filtrs,Borta dators,Parkosanas sens. aizmugure,Lietus sensors,El. bagaznieka aizversana,Jumta relini,Luka,Vieglmetala diski,Adas apdare,Roku balsti,Regulejama,El. regulejami,Apsildami,Papild. bremzu signals,El. regulejami,Apsildami,ABS,Centrala atslega,Signalizacija,Imobilaizers,Air-bag,FM/AM,CD	1
10900	Jaguar XF	2008 apr	2.7 d	a	195000	1; m	s	1.2019	Stures hidropastiprinatajs,Kondicionieris,Klimata kontrole,Salona gaisa filtrs,Borta dators,Parkosanas sens. aizmugure,Parkosanas sens. prieksa,Atpakalskata kamera,Lietus sensors,Kruiza kontrole,Keyless Go,Vieglmetala diski,Adas apdare,Roku balsti,Isofix stiprinajumi,El. regulejama,Daudzfunkcionala,Apsildama,Ar atminu,El. regulejami,Apsildami,Ar atminu,Xenona,LED,LED bremzugunis,Papild. bremzu si…	1
9990	Jaguar XF	2009 oct	3.0 d	a		9; m	s	w		1
11900	Jaguar XF	2010 may	3.0 d	a 6 s		5; m	s	3.2019	Stures hidropastiprinatajs,Klimata kontrole,Salona gaisa filtrs,Borta dators,Riepu spiediena kontrole,Parkosanas sens. aizmugure,Parkosanas sens. prieksa,Atpakalskata kamera,Kruiza kontrole,Sistema Starts-Stop,Luka,Servisa gramatina,Vieglmetala diski,Adas apdare,Roku balsti,Regulejama,El. regulejama,Apsildama,El. regulejami,Apsildami,Sporta,Ventilejami,Masazas,Ar atminu,Xenona,LED bremzugunis,Pap…	1
4600	Jaguar XJ6	1996 jun	3.2 b	a		13; m	s	1.2019	Stures hidropastiprinatajs,Klimata kontrole,Salona gaisa filtrs,Borta dators,Kruiza kontrole,Servisa gramatina,Vieglmetala diski,Adas apdare,Roku balsti,Toneti aizmugurejie logi,Regulejama,El. regulejami,Apsildami,Miglas lukturi,Lampu mazgataji,El. regulejami,Apsildami,ABS,Centrala atslega,Signalizacija,Imobilaizers,Air-bag,ESP,FM/AM,CD,CD mainitajs,Tel./mob.,Hands-free	1
7000	Jaguar XJ8	2005 sep	3.5 b	a 6 s	209000	7; m	s	5.2018	Stures hidropastiprinatajs,Elektr. stures pastiprinatajs,Kondicionieris,Klimata kontrole,Salona gaisa filtrs,Borta dators,Parkosanas sens. aizmugure,Lietus sensors,Kruiza kontrole,Luka,Pneimopiekare,Vieglmetala diski,Adas apdare,Roku balsti,Isofix stiprinajumi,Regulejama,El. regulejama,Daudzfunkcionala,Ar atminu,El. regulejami,Apsildami,Ar atminu,Xenona,LED bremzugunis,Papild. bremzu signals,Migl…	1
11500	Mercedes E200	2011 oct	2.2 d	a	165000	10;	s	10.2018	Stures hidropastiprinatajs,Kondicionieris,Klimata kontrole,Salona gaisa filtrs,Borta dators,Parkosanas sens. aizmugure,Parkosanas sens. prieksa,Lietus sensors,Kruiza kontrole,Adas apdare,Toneti aizmugurejie logi,Regulejama,El. regulejami,Apsildami,El. regulejami,ABS,Centrala atslega,Air-bag,ESP,ASR,FM/AM,CD,CD mainitajs,DVD,Navigacija,Tel./mob.,Bluetooth,Hands-free	1
990	Jaguar X-Type	2004	2.0 d	m		13;	u	12.2017		1
48900	Jaguar Citi	2017	2.0 d	a	8030	5; m	o	7.2019	Klimata kontrole,Salona gaisa filtrs,Riepu spiediena kontrole,Atpakalskata kamera,Lietus sensors,Kruiza kontrole,Keyless Go,El. bagaznieka aizversana,Panoramas luka,Pilnpiedzina 4x4,Servisa gramatina,Adas apdare,Roku balsti,Isofix stiprinajumi,Regulejama,El. regulejama,Daudzfunkcionala,Apsildama,Apsildami,Xenona,Papild. bremzu signals,Miglas lukturi,Lampu mazgataji,El. regulejami,Apsildami,ABS,Ce…	1
10500	Jeep Grand Cherokee	2008 feb	3.0 d	a	145000	5; m	o	10.2018	Kondicionieris,Klimata kontrole,Salona gaisa filtrs,Borta dators,Riepu spiediena kontrole,Parkosanas sens. aizmugure,Parkosanas sens. prieksa,Lietus sensors,Kruiza kontrole,Jumta relini,Sakabes akis,Pilnpiedzina 4x4,Servisa gramatina,Vieglmetala diski,Adas apdare,Toneti aizmugurejie logi,Regulejama,Daudzfunkcionala,El. regulejami,Apsildami,Papild. bremzu signals,Miglas lukturi,El. regulejami,Apsi…	1
17950	Jeep Grand Cherokee	2012	3.0 d	a		7; m	o	12.2018	Stures hidropastiprinatajs,Kondicionieris,Klimata kontrole,Autonomais silditajs,Borta dators,Parkosanas sens. aizmugure,Lietus sensors,Kruiza kontrole,Keyless Go,Sistema Starts-Stop,Jumta relini,Sakabes akis,Pilnpiedzina 4x4,Servisa gramatina,Vieglmetala diski,Adas apdare,Roku balsti,Toneti aizmugurejie logi,Isofix stiprinajumi,Regulejama,Daudzfunkcionala,Sporta,El. regulejami,Apsildami,Sporta,Re…	1
5350	Jeep Grand Cherokee	2004 jan	2.7 d	a		13;	o	7.2018	Stures hidropastiprinatajs,Kondicionieris,Klimata kontrole,Salona gaisa filtrs,Parkosanas sens. aizmugure,Lietus sensors,Kruiza kontrole,Adaptiva kruizkontrole,Jumta relini,Luka,Pilnpiedzina 4x4,Spoileris,Vieglmetala diski,Adas apdare,Roku balsti,Toneti aizmugurejie logi,Regulejama,Daudzfunkcionala,El. regulejami,Apsildami,Papild. bremzu signals,Miglas lukturi,Automat. tuvas gaismas,El. regulejam…	1
3950	Jeep Grand Cherokee	2002 dec	2.7 d	a 5 s	256000	5; m	o	10.2018	Stures hidropastiprinatajs,Klimata kontrole,Salona gaisa filtrs,Borta dators,Kruiza kontrole,Jumta relini,Luka,Pilnpiedzina 4x4,Spoileris,Servisa gramatina,Vieglmetala diski,Adas apdare,Roku balsti,Toneti aizmugurejie logi,Saulessargi logiem,Regulejama,El. regulejama,Daudzfunkcionala,El. regulejami,Apsildami,Papild. bremzu signals,Miglas lukturi,El. regulejami,Apsildami,Aptumsojosie,El. nolokami,…	1
9385	Jeep Grand Cherokee	2008	3.0 d	a	197575	5; m	o	12.2018	Stures hidropastiprinatajs,Kondicionieris,Klimata kontrole,Salona gaisa filtrs,Borta dators,Riepu spiediena kontrole,Parkosanas sens. aizmugure,Parkosanas sens. prieksa,Lietus sensors,Kruiza kontrole,Jumta relini,Sakabes akis,Luka,Panoramas luka,Pilnpiedzina 4x4,Servisa gramatina,Vieglmetala diski,Adas apdare,Roku balsti,Toneti aizmugurejie logi,Isofix stiprinajumi,Regulejama,Daudzfunkcionala,El.…	1
4000	Renault Grand Scenic	2007 jan	1.9 d	m 6 s	245000	5; m	mv	2.2018	Stures hidropastiprinatajs,Elektr. stures pastiprinatajs,Kondicionieris,Klimata kontrole,Kruiza kontrole,Sakabes akis,Vieglmetala diski,Roku balsti,Toneti aizmugurejie logi,Saulessargi logiem,Regulejama,El. regulejami,Apsildami,El. nolokami,ABS,Centrala atslega,Signalizacija,FM/AM	1
4850	Jeep Grand Cherokee	2004 sep	2.7 d	a		5;	o	8.2018	Stures hidropastiprinatajs,Elektr. stures pastiprinatajs,Kondicionieris,Klimata kontrole,Parkosanas sens. aizmugure,Lietus sensors,Kruiza kontrole,Jumta relini,Sakabes akis,Pilnpiedzina 4x4,Servisa gramatina,Vieglmetala diski,Adas apdare,Roku balsti,Toneti aizmugurejie logi,Isofix stiprinajumi,Regulejama,Daudzfunkcionala,El. regulejami,Apsildami,Ar atminu,LED bremzugunis,Papild. bremzu signals,Mi…	1
7450	Jeep Grand Cherokee	2005 oct	2.7 d	a 5 s		5; m	o	w		1
2340	Jeep Grand Cherokee	1998 mar	2.5 d	m 5 s	276000	7;	o	9.2018	Stures hidropastiprinatajs,Kondicionieris,Jumta relini,Sakabes akis,Pilnpiedzina 4x4,Adas apdare,Ar atminu,El. regulejami,Apsildami,Aptumsojosie,ABS,Centrala atslega,Signalizacija,Imobilaizers,Air-bag,ESP,ASR,Markejums,FM/AM,CD	1
6200	Jeep Grand Cherokee	2005 jan	3.0 d	a 5 s	262567	5;	o	11.2018	Stures hidropastiprinatajs,Kondicionieris,Klimata kontrole,Salona gaisa filtrs,Borta dators,Riepu spiediena kontrole,Parkosanas sens. aizmugure,Lietus sensors,Kruiza kontrole,Jumta relini,Pilnpiedzina 4x4,Vieglmetala diski,Adas apdare,Roku balsti,Toneti aizmugurejie logi,Regulejama,Daudzfunkcionala,El. regulejami,Apsildami,Ar atminu,LED bremzugunis,Papild. bremzu signals,Miglas lukturi,El. regule…	1
4150	Jeep Grand Cherokee	2003	2.7 d	a 5 s	275000	9;	o	9.2018	Stures hidropastiprinatajs,Kondicionieris,Klimata kontrole,Borta dators,Kruiza kontrole,Jumta relini,Sakabes akis,Pilnpiedzina 4x4,Vieglmetala diski,Adas apdare,Roku balsti,Toneti aizmugurejie logi,Saulessargi logiem,Regulejama,Daudzfunkcionala,El. regulejami,Apsildami,Ar atminu,Miglas lukturi,El. regulejami,Apsildami,Aptumsojosie,El. nolokami,ABS,Centrala atslega,Imobilaizers,Air-bag,FM/AM,CD,CD…	1
3900	Jeep Citi	2004 sep	3.7 b/g	a	186000	12; m	o	2.2018	Stures hidropastiprinatajs,Kondicionieris,Salona gaisa filtrs,Borta dators,Jumta relini,Servisa gramatina,Roku balsti,Toneti aizmugurejie logi,Regulejama,Papild. bremzu signals,Miglas lukturi,El. regulejami,Apsildami,ABS,Centrala atslega,Signalizacija,Imobilaizers,Air-bag,FM/AM,CD,MP3	1
4350	Jeep Grand Cherokee	2002 jul	2.7 d	a	202000	13; m	o	6.2018	Stures hidropastiprinatajs,Kondicionieris,Klimata kontrole,Salona gaisa filtrs,Borta dators,Kruiza kontrole,Jumta relini,Sakabes akis,Luka,Panoramas luka,Pilnpiedzina 4x4,Vieglmetala diski,Adas apdare,Roku balsti,Toneti aizmugurejie logi,Regulejama,Daudzfunkcionala,El. regulejami,Apsildami,Recaro,Ar atminu,Papild. bremzu signals,Miglas lukturi,Lampu mazgataji,Automat. tuvas gaismas,El. regulejami…	1
2350	Jeep Grand Cherokee	1999	4.7 b/g	a	390000	12;	o	9.2018	Stures hidropastiprinatajs,Kondicionieris,Klimata kontrole,Borta dators,Kruiza kontrole,Jumta relini,Sakabes akis,Luka,Pilnpiedzina 4x4,Adas apdare,Roku balsti,Toneti aizmugurejie logi,Regulejama,El. regulejami,Apsildami,Ar atminu,Papild. bremzu signals,Miglas lukturi,El. regulejami,Apsildami,El. nolokami,ABS,Centrala atslega,Signalizacija,Air-bag,FM/AM,CD,CD mainitajs,Subwoofer	1
3890	Jeep Grand Cherokee	2002	2.7 d	a		13; m	o	w	Stures hidropastiprinatajs,Kondicionieris,Klimata kontrole,Salona gaisa filtrs,Borta dators,Lietus sensors,Kruiza kontrole,Jumta relini,Sakabes akis,Slieksni,Vieglmetala diski,Adas apdare,Roku balsti,Toneti aizmugurejie logi,Regulejama,Daudzfunkcionala,El. regulejami,LED bremzugunis,Papild. bremzu signals,Miglas lukturi,El. regulejami,ABS,Centrala atslega,Signalizacija,Imobilaizers,Air-bag,ESP,FM…	1
19650	Jeep Grand Cherokee	2013	3.6 b	a		12;	o	w	Stures hidropastiprinatajs,Elektr. stures pastiprinatajs,Kondicionieris,Klimata kontrole,Salona gaisa filtrs,Borta dators,Riepu spiediena kontrole,Parkosanas sens. aizmugure,Parkosanas sens. prieksa,Atpakalskata kamera,Nakts redzamibas kamera,Lietus sensors,Kruiza kontrole,Adaptiva kruizkontrole,Keyless Go,Sistema Starts-Stop,Jumta relini,Sakabes akis,Luka,Panoramas luka,Pilnpiedzina 4x4,Pneimopi…	1
4900	Jeep Grand Cherokee	2004 jun	2.7 d	a 5 s	199958	13; m	o	8.2018	Stures hidropastiprinatajs,Kondicionieris,Klimata kontrole,Salona gaisa filtrs,Borta dators,Lietus sensors,Kruiza kontrole,El. durvju aizversana,Jumta relini,Pilnpiedzina 4x4,Servisa gramatina,Vieglmetala diski,Adas apdare,Roku balsti,Toneti aizmugurejie logi,Regulejama,El. regulejami,Apsildami,Ar atminu,LED bremzugunis,Papild. bremzu signals,Miglas lukturi,El. regulejami,Apsildami,El. nolokami,A…	1
3000	Jeep Grand Cherokee	1999	4.0 b/g	a	245000	8;	o	12.2018	Stures hidropastiprinatajs,Kondicionieris,Salona gaisa filtrs,Borta dators,Parkosanas sens. aizmugure,Kruiza kontrole,Jumta relini,Sakabes akis,Luka,Pilnpiedzina 4x4,Slieksni,Vieglmetala diski,Adas apdare,Roku balsti,Toneti aizmugurejie logi,Regulejama,Daudzfunkcionala,El. regulejami,Apsildami,Ar atminu,El. regulejami,ABS,Centrala atslega,Signalizacija,FM/AM,CD	1
2250	Jeep Grand Cherokee	2000 dec	3.1 d	a 5 s	163000	12; m	o	11.2018	Stures hidropastiprinatajs,Kondicionieris,Salona gaisa filtrs,Borta dators,Lietus sensors,Kruiza kontrole,Jumta relini,Pilnpiedzina 4x4,Vieglmetala diski,Regulejama,Daudzfunkcionala,El. regulejami,Papild. bremzu signals,Miglas lukturi,El. regulejami,Apsildami,El. nolokami,ABS,Centrala atslega,Imobilaizers,Air-bag,FM/AM	1
3200	Jeep Grand Cherokee	1999 nov	3.1 d	a 4 s	280000	7;	o	2.2019	Stures hidropastiprinatajs,Kondicionieris,Klimata kontrole,Borta dators,El. bagaznieka aizversana,El. durvju aizversana,Jumta relini,Sakabes akis,Vieglmetala diski,Roku balsti,Toneti aizmugurejie logi,Regulejama,Daudzfunkcionala,El. regulejami,Ar atminu,Xenona,Papild. bremzu signals,Miglas lukturi,El. regulejami,Apsildami,Aptumsojosie,Ar atminu,ABS,Centrala atslega,Signalizacija,Imobilaizers,Air-…	1
6000	Jeep Grand Cherokee	2005 sep	3.0 d	a		7; m	o	9.2018		1
6380	Jeep Grand Cherokee	2006	3.0 d	a		5; m	o	7.2018	Stures hidropastiprinatajs,Kondicionieris,Klimata kontrole,Salona gaisa filtrs,Borta dators,Riepu spiediena kontrole,Parkosanas sens. aizmugure,Lietus sensors,Kruiza kontrole,Jumta relini,Luka,Pilnpiedzina 4x4,Servisa gramatina,Vieglmetala diski,Adas apdare,Roku balsti,Toneti aizmugurejie logi,Isofix stiprinajumi,Regulejama,Daudzfunkcionala,El. regulejami,Apsildami,Ar atminu,Papild. bremzu signal…	1
37100	Jeep Grand Cherokee	2014 sep	3.0 d	a 8 s	37900	1; m	o	9.2018		1
5400	Jeep Grand Cherokee	2004 jun	2.7 d	a 5 s	267650	2; m	o	11.2019	Stures hidropastiprinatajs,Kondicionieris,Klimata kontrole,Salona gaisa filtrs,Borta dators,Atpakalskata kamera,Lietus sensors,Kruiza kontrole,El. bagaznieka aizversana,El. durvju aizversana,Jumta relini,Sakabes akis,Pilnpiedzina 4x4,Servisa gramatina,Adas apdare,Roku balsti,Toneti aizmugurejie logi,Regulejama,Daudzfunkcionala,El. regulejami,Apsildami,LED bremzugunis,Papild. bremzu signals,Miglas…	1
30000	Jeep Grand Cherokee	2012 jun	6.4 b	a	146000	8;	o	1.202	Stures hidropastiprinatajs,Elektr. stures pastiprinatajs,Kondicionieris,Klimata kontrole,Salona gaisa filtrs,Borta dators,Riepu spiediena kontrole,Parkosanas sens. aizmugure,Parkosanas sens. prieksa,Atpakalskata kamera,Nakts redzamibas kamera,Lietus sensors,Kruiza kontrole,Avarijas bremzesanas sist.,Keyless Go,Sistema Starts-Stop,El. bagaznieka aizversana,El. durvju aizversana,Luka,Pilnpiedzina 4…	1
8500	Jeep Grand Cherokee	2007 sep	3.0 d	a 5 s	291256	5; m	o	1.2019	Stures hidropastiprinatajs,Kondicionieris,Klimata kontrole,Salona gaisa filtrs,Borta dators,Riepu spiediena kontrole,Parkosanas sens. aizmugure,Parkosanas sens. prieksa,Atpakalskata kamera,Kruiza kontrole,Jumta relini,Sakabes akis,Luka,Pilnpiedzina 4x4,Servisa gramatina,Adas apdare,Toneti aizmugurejie logi,Saulessargi logiem,Regulejama,Daudzfunkcionala,El. regulejami,Apsildami,Ar atminu,Xenona,Pa…	1
7980	Jeep Grand Cherokee	2007	3.0 d	a		5; m	o	w	Stures hidropastiprinatajs,Kondicionieris,Klimata kontrole,Salona gaisa filtrs,Borta dators,Riepu spiediena kontrole,Parkosanas sens. aizmugure,Parkosanas sens. prieksa,Lietus sensors,Kruiza kontrole,Jumta relini,Pilnpiedzina 4x4,Servisa gramatina,Vieglmetala diski,Adas apdare,Roku balsti,Toneti aizmugurejie logi,Isofix stiprinajumi,Regulejama,Daudzfunkcionala,El. regulejami,Apsildami,Ar atminu,L…	1
2990	Kia Sorento	2003	2.5 d	a	311000	7; m	o	3.2018	Stures hidropastiprinatajs,Elektr. stures pastiprinatajs,Kondicionieris,Klimata kontrole,Autonomais silditajs,Salona gaisa filtrs,Borta dators,Kruiza kontrole,Jumta relini,Pilnpiedzina 4x4,Vieglmetala diski,Adas apdare,Roku balsti,Toneti aizmugurejie logi,Isofix stiprinajumi,Regulejama,El. regulejami,Apsildami,El. nolokami,ABS,Centrala atslega,Signalizacija,Imobilaizers,Air-bag,ESP,FM/AM,CD	1
2499	Kia Carens	2005 jun	2.0 d	m 5 s	202300	7; m	mv	1.2019	Stures hidropastiprinatajs,Kondicionieris,Klimata kontrole,Salona gaisa filtrs,Jumta relini,Spoileris,Slieksni,Servisa gramatina,Roku balsti,Isofix stiprinajumi,Regulejama,Sporta,Recaro,Papild. bremzu signals,Miglas lukturi,El. regulejami,Apsildami,ABS,Centrala atslega,Imobilaizers,Air-bag,ESP,FM/AM,CD,MP3,USB,SDcard	1
23900	Kia Sportage	2017 apr	1.6 b	a	13000	5; m	o	4.2019	Stures hidropastiprinatajs,Kondicionieris,Klimata kontrole,Salona gaisa filtrs,Borta dators,Riepu spiediena kontrole,Parkosanas sens. aizmugure,Parkosanas sens. prieksa,Atpakalskata kamera,Lietus sensors,Kruiza kontrole,Cela zimju atpazis. sistema,Paligsistema brauks. joslas,Keyless Go,Jumta relini,Pilnpiedzina 4x4,Sporta pakete,Servisa gramatina,Vieglmetala diski,Adas apdare,Roku balsti,Toneti a…	1
6299	Kia Sorento	2009 nov	2.5 d	m		9; m	o	12.2018	Stures hidropastiprinatajs,Elektr. stures pastiprinatajs,Kondicionieris,Klimata kontrole,Salona gaisa filtrs,Borta dators,Parkosanas sens. aizmugure,Lietus sensors,Kruiza kontrole,El. bagaznieka aizversana,El. durvju aizversana,Jumta relini,Sakabes akis,Luka,Panoramas luka,Pilnpiedzina 4x4,Slieksni,Servisa gramatina,Vieglmetala diski,Roku balsti,Isofix stiprinajumi,Regulejama,Daudzfunkcionala,Pap…	1
13999	Kia Ceed	2017 dec	1.6 d	a 7 s	200	1; m	p	w		1
5055	Kia Ceed	2009 dec	1.6 d	a	166000	7;	p	9.2018	Stures hidropastiprinatajs,Elektr. stures pastiprinatajs,Kondicionieris,Klimata kontrole,Salona gaisa filtrs,Borta dators,Riepu spiediena kontrole,Parkosanas sens. aizmugure,Lietus sensors,Kruiza kontrole,Adaptiva kruizkontrole,Jumta relini,Sakabes akis,Luka,Spoileris,Servisa gramatina,Vieglmetala diski,Adas apdare,Roku balsti,Toneti aizmugurejie logi,Regulejama,Daudzfunkcionala,El. regulejami,Ap…	1
14500	Kia Optima	2012 dec	1.7 d	a 7 s	86000	5;	s	11.2019		1
23000	Kia Sportage	2017 may	1.7 d	a	9500	1; m	o	5.2019	Stures hidropastiprinatajs,Kondicionieris,Klimata kontrole,Salona gaisa filtrs,Borta dators,Riepu spiediena kontrole,Parkosanas sens. aizmugure,Parkosanas sens. prieksa,Atpakalskata kamera,Lietus sensors,Kruiza kontrole,Cela zimju atpazis. sistema,Paligsistema brauks. joslas,Servisa gramatina,Vieglmetala diski,Roku balsti,Toneti aizmugurejie logi,Isofix stiprinajumi,Regulejama,Daudzfunkcionala,Ap…	1
3000	Kia Ceed	2008 jul	1.6 d	m	330000	9;	u	10.2018	Kondicionieris,Jumta relini,Regulejama,Apsildami,El. regulejami,Apsildami,ABS,Centrala atslega,Signalizacija,FM/AM,CD,MP3	1
5200	Kia Sorento	2004	3.5 b	a	150000	5;	o	8.2018	Stures hidropastiprinatajs,Kondicionieris,Borta dators,Kruiza kontrole,Jumta relini,Vieglmetala diski,Regulejama,ABS,Centrala atslega,Signalizacija,ESP,ASR,MP3	1
1950	Kia Cerato	2007	1.6 b	m	229000	4; m	s	12.2018		1
250	Kia Clarus	2001 feb	2.0 b	m 5 s		12; m	s	1.2018	Stures hidropastiprinatajs,Kondicionieris,Klimata kontrole,Salona gaisa filtrs,Sakabes akis,Slieksni,Vieglmetala diski,Roku balsti,Regulejama,El. regulejami,Xenona,Miglas lukturi,El. regulejami,ABS,Centrala atslega,Signalizacija,Imobilaizers,Air-bag,FM/AM	1
3500	Kia Carnival	2005	2.9 d	a		9; m	mv	4.2018		1
4350	Kia Sorento	2004 may	2.5 d	m 5 s	174511	5; m	o	9.2018	Stures hidropastiprinatajs,Klimata kontrole,Autonomais silditajs,Atpakalskata kamera,Jumta relini,Sakabes akis,Pilnpiedzina 4x4,Vieglmetala diski,Adas apdare,Roku balsti,Regulejama,El. regulejami,Apsildami,Papild. bremzu signals,Miglas lukturi,Lampu mazgataji,El. regulejami,Apsildami,ABS,Centrala atslega,Imobilaizers,Air-bag,ESP,DVD,USB,TV,Navigacija	1
6395	Kia Sorento	2008 nov	2.5 d	m	166000	5;	o	1.2019	Stures hidropastiprinatajs,Klimata kontrole,Salona gaisa filtrs,Borta dators,Lietus sensors,Kruiza kontrole,Jumta relini,Sakabes akis,Pilnpiedzina 4x4,Vieglmetala diski,Adas apdare,Roku balsti,Toneti aizmugurejie logi,Isofix stiprinajumi,Regulejama,Daudzfunkcionala,El. regulejami,Apsildami,Miglas lukturi,Lampu mazgataji,Automat. tuvas gaismas,El. regulejami,Apsildami,Aptumsojosie,ABS,Centrala ats…	1
3500	Kia Sorento	2003 feb	2.5 d	a	215000	5; m	o	9.2018	Stures hidropastiprinatajs,Kondicionieris,Klimata kontrole,Salona gaisa filtrs,Borta dators,Lietus sensors,Kruiza kontrole,Jumta relini,Pilnpiedzina 4x4,Spoileris,Slieksni,Vieglmetala diski,Adas apdare,Roku balsti,Toneti aizmugurejie logi,Regulejama,Daudzfunkcionala,El. regulejami,Apsildami,Papild. bremzu signals,Miglas lukturi,Lampu mazgataji,Automat. tuvas gaismas,El. regulejami,Apsildami,Aptum…	1
11600	Kia Sportage	2012	1.7 d	m 6 s	170000	1; m	o	9.2018	Stures hidropastiprinatajs,Elektr. stures pastiprinatajs,Kondicionieris,Klimata kontrole,Autonomais silditajs,Salona gaisa filtrs,Borta dators,Riepu spiediena kontrole,Parkosanas sens. aizmugure,Atpakalskata kamera,Nakts redzamibas kamera,Lietus sensors,Kruiza kontrole,Keyless Go,Jumta relini,Sakabes akis,Servisa gramatina,Vieglmetala diski,Toneti aizmugurejie logi,Ledusskapis,Regulejama,Daudzfun…	1
5000	Kia Sorento	2006	2.5 d	m 5 s	240000	7; m	o	10.2018	Stures hidropastiprinatajs,Kondicionieris,Klimata kontrole,Salona gaisa filtrs,Borta dators,Kruiza kontrole,Jumta relini,Sakabes akis,Pilnpiedzina 4x4,Vieglmetala diski,Adas apdare,Roku balsti,Toneti aizmugurejie logi,Regulejama,Daudzfunkcionala,El. regulejami,Apsildami,Papild. bremzu signals,Miglas lukturi,Automat. tuvas gaismas,El. regulejami,Apsildami,Aptumsojosie,El. nolokami,ABS,Centrala ats…	1
50990	Kia Sportage	2017	3.3 b	a 8 s		8; m	h	w	Elektr. stures pastiprinatajs,Klimata kontrole,Salona gaisa filtrs,Borta dators,Riepu spiediena kontrole,Parkosanas sens. aizmugure,Parkosanas sens. prieksa,Atpakalskata kamera,Panoramas redzam. kameras,Distances kontrole,Lietus sensors,Kruiza kontrole,Adaptiva kruizkontrole,Gajeju detektors,Automatiska parkosana,Cela zimju atpazis. sistema,Paligsistema brauks. joslas,Avarijas bremzesanas sist.,K…	1
3150	Kia Sorento	2005	2.5 d	m	198000	7; m	o	12.2018	Stures hidropastiprinatajs,Kondicionieris,Klimata kontrole,Salona gaisa filtrs,Kruiza kontrole,Jumta relini,Sakabes akis,Pilnpiedzina 4x4,Vieglmetala diski,Regulejama,Apsildami,Papild. bremzu signals,Miglas lukturi,Automat. tuvas gaismas,El. regulejami,Apsildami,El. nolokami,ABS,Centrala atslega,Signalizacija,Imobilaizers,Air-bag,FM/AM,CD,MP3,USB	1
22490	Kia Sportage	2017	1.6 h	a 6 s		1; m	o	w	Klimata kontrole,Salona gaisa filtrs,Borta dators,Riepu spiediena kontrole,Parkosanas sens. aizmugure,Lietus sensors,Kruiza kontrole,Paligsistema brauks. joslas,Servisa gramatina,Vieglmetala diski,Roku balsti,Toneti aizmugurejie logi,Isofix stiprinajumi,Regulejama,Daudzfunkcionala,Apsildami,LED,LED bremzugunis,Papild. bremzu signals,Miglas lukturi,Automat. tuvas gaismas,El. regulejami,Apsildami,F…	1
2999	Kia RIO	2008	1.5 d	m 5 s		9;	h	1.2019	Stures hidropastiprinatajs,Kondicionieris,Klimata kontrole,Salona gaisa filtrs,Borta dators,Lietus sensors,Kruiza kontrole,Servisa gramatina,Roku balsti,Regulejama,Apsildami,Papild. bremzu signals,Miglas lukturi,El. regulejami,Aptumsojosie,El. nolokami,ABS,Centrala atslega,Signalizacija,Imobilaizers,Air-bag,ESP,Markejums,FM/AM,CD,MP3,USB,Bluetooth,Hands-free	1
3800	Kia Sorento	2003 jan	2.5 d	m 5 s	162456	5;	o	5.2018	Stures hidropastiprinatajs,Elektr. stures pastiprinatajs,Kondicionieris,Klimata kontrole,Autonomais silditajs,Salona gaisa filtrs,El. durvju aizversana,Jumta relini,Sakabes akis,Pilnpiedzina 4x4,Servisa gramatina,Vieglmetala diski,Roku balsti,Toneti aizmugurejie logi,Saulessargi logiem,Regulejama,LED,Papild. bremzu signals,Miglas lukturi,El. regulejami,ABS,Centrala atslega,Air-bag,MP3	1
16990	Kia Sportage	2017	1.4 b	m 6 s		7; m	o	w		1
520	Kia RIO	2003	1.5 b	m	249000	3; m	u	11.2018	Stures hidropastiprinatajs,Kondicionieris,Salona gaisa filtrs,Lietus sensors,Jumta relini,Spoileris,Slieksni,Servisa gramatina,Roku balsti,Regulejama,Papild. bremzu signals,Miglas lukturi,El. regulejami,Apsildami,ABS,Centrala atslega,Signalizacija,Air-bag,FM/AM,CD	1
17990	Kia Sportage	2017	1.6 b	m 6 s		7; m	o	w	Elektr. stures pastiprinatajs,Kondicionieris,Salona gaisa filtrs,Borta dators,Riepu spiediena kontrole,Kruiza kontrole,Servisa gramatina,Vieglmetala diski,Roku balsti,Regulejama,Daudzfunkcionala,Apsildami,Papild. bremzu signals,Miglas lukturi,Automat. tuvas gaismas,El. regulejami,Apsildami,El. nolokami,Ar atminu,ABS,Centrala atslega,Signalizacija,Imobilaizers,Air-bag,ESP,ASR,FM/AM,CD,MP3,USB,Blue…	1
1750	Kia Cerato	2005	1.6 b	a 5 s	227000	2; m	s	4.2018	Stures hidropastiprinatajs,Kondicionieris,Salona gaisa filtrs,Borta dators,Vieglmetala diski,Regulejama,Papild. bremzu signals,Miglas lukturi,Automat. tuvas gaismas,El. regulejami,ABS,Centrala atslega,Signalizacija,Imobilaizers,Air-bag,CD,MP3,USB	1
12990	Kia Picanto	2017	1.2 b	a		8; m	h	w	Elektr. stures pastiprinatajs,Klimata kontrole,Salona gaisa filtrs,Borta dators,Riepu spiediena kontrole,Parkosanas sens. aizmugure,Lietus sensors,Kruiza kontrole,Avarijas bremzesanas sist.,Sporta pakete,Servisa gramatina,Vieglmetala diski,Adas apdare,Roku balsti,Toneti aizmugurejie logi,Isofix stiprinajumi,Regulejama,Daudzfunkcionala,Apsildama,Apsildami,LED,LED bremzugunis,Papild. bremzu signals…	1
5750	Kia Sorento	2008 apr	2.5 d	a	227043	7; m	o	2.2019	Stures hidropastiprinatajs,Klimata kontrole,Autonomais silditajs,Salona gaisa filtrs,Borta dators,Parkosanas sens. aizmugure,Distances kontrole,Lietus sensors,Kruiza kontrole,El. durvju aizversana,Pilnpiedzina 4x4,Servisa gramatina,Vieglmetala diski,Adas apdare,Regulejama,El. regulejami,Apsildami,Xenona,Lampu mazgataji,Automat. tuvas gaismas,Automat. talas gaismas,Adaptivas talas gaismas,El. regu…	1
9450	Kia Sorento	2010 oct	2.2 d	a 6 s	248000	1; m	o	1.2019	Stures hidropastiprinatajs,Kondicionieris,Klimata kontrole,Autonomais silditajs,Salona gaisa filtrs,Borta dators,Parkosanas sens. aizmugure,Atpakalskata kamera,Lietus sensors,Kruiza kontrole,Keyless Go,El. durvju aizversana,Jumta relini,Luka,Panoramas luka,Pilnpiedzina 4x4,Slieksni,Sporta pakete,Servisa gramatina,Vieglmetala diski,Adas apdare,Roku balsti,Toneti aizmugurejie logi,Isofix stiprinaju…	1
23900	Land Rover Land Rover	2010 apr	3.0 d	a 6 s	202000	1; m	o	9.2018		1
27500	Land Rover Range Rover	2010 apr	5.0 b	a	101000	13;	o	8.2018	Stures hidropastiprinatajs,Klimata kontrole,Salona gaisa filtrs,Borta dators,Riepu spiediena kontrole,Parkosanas sens. aizmugure,Parkosanas sens. prieksa,Atpakalskata kamera,Lietus sensors,Kruiza kontrole,Luka,Pilnpiedzina 4x4,Pneimopiekare,Servisa gramatina,Vieglmetala diski,Adas apdare,Roku balsti,Toneti aizmugurejie logi,Isofix stiprinajumi,Regulejama,El. regulejama,Daudzfunkcionala,Ar atminu,…	1
6550	Land Rover Freelander	2008	3.2 b/g	a		5; m	o	5.2018		1
63900	Land Rover Range Rover Sport	2013	5.0 b	a	94538	5; m	o	12.2017	Salona gaisa filtrs,Borta dators,Riepu spiediena kontrole,Atpakalskata kamera,Lietus sensors,Keyless Go,El. bagaznieka aizversana,Jumta relini,Panoramas luka,Pneimopiekare,Slieksni,Servisa gramatina,Adas apdare,Roku balsti,Toneti aizmugurejie logi,Isofix stiprinajumi,Ledusskapis,El. regulejama,Daudzfunkcionala,Apsildama,Ar atminu,Apsildami,Xenona,LED,Papild. bremzu signals,Miglas lukturi,Lampu ma…	1
7450	Volkswagen Touareg	2005	2.5 d	a		7;	o	11.2018	Stures hidropastiprinatajs,Elektr. stures pastiprinatajs,Kondicionieris,Klimata kontrole,Salona gaisa filtrs,Borta dators,Parkosanas sens. aizmugure,Lietus sensors,Kruiza kontrole,Jumta relini,Pilnpiedzina 4x4,Vieglmetala diski,Adas apdare,Roku balsti,Toneti aizmugurejie logi,Isofix stiprinajumi,Regulejama,El. regulejama,Daudzfunkcionala,El. regulejami,Apsildami,Xenona,Papild. bremzu signals,Migl…	1
7490	Land Rover Range Rover	2004	3.0 d	a		13; m	o	10.2018		1
2350	Land Rover Range Rover	1998 nov	2.5 d	a 4 s	375121	12; m	o	11.2018	Stures hidropastiprinatajs,Kondicionieris,Klimata kontrole,Salona gaisa filtrs,Borta dators,Kruiza kontrole,Sakabes akis,Pilnpiedzina 4x4,Slieksni,Vieglmetala diski,Adas apdare,Roku balsti,Toneti aizmugurejie logi,Regulejama,Daudzfunkcionala,El. regulejami,Apsildami,Miglas lukturi,Lampu mazgataji,El. regulejami,Apsildami,ABS,Centrala atslega,Signalizacija,Imobilaizers,Air-bag,FM/AM,CD,Navigacija	1
9300	Land Rover Range Rover Sport	2006	2.7 d	a 6 s	246000	5; m	o	11.2018	Stures hidropastiprinatajs,Elektr. stures pastiprinatajs,Kondicionieris,Klimata kontrole,Autonomais silditajs,Salona gaisa filtrs,Borta dators,Riepu spiediena kontrole,Parkosanas sens. aizmugure,Parkosanas sens. prieksa,Lietus sensors,Kruiza kontrole,Sistema Starts-Stop,Jumta relini,Luka,Pilnpiedzina 4x4,Pneimopiekare,Spoileris,Slieksni,Sporta pakete,Vieglmetala diski,Adas apdare,Roku balsti,Tone…	1
9350	Land Rover Range Rover	2007 jun	4.2 b	a	164000	7; m	o	9.2018	Stures hidropastiprinatajs,Kondicionieris,Klimata kontrole,Salona gaisa filtrs,Borta dators,Riepu spiediena kontrole,Parkosanas sens. aizmugure,Parkosanas sens. prieksa,Atpakalskata kamera,Nakts redzamibas kamera,Panoramas redzam. kameras,Lietus sensors,Kruiza kontrole,Panoramas luka,Pilnpiedzina 4x4,Pneimopiekare,Slieksni,Servisa gramatina,Vieglmetala diski,Adas apdare,Roku balsti,Toneti aizmugu…	1
11900	Land Rover Range Rover	2008	3.6 d	a	291000	5; m	o	2.2018		1
2900	Land Rover Discovery	2000	2.5 d	a	249500	5; m	o	2.2019	Stures hidropastiprinatajs,Elektr. stures pastiprinatajs,Kondicionieris,Klimata kontrole,Kruiza kontrole,Jumta relini,Sakabes akis,Luka,Panoramas luka,Pilnpiedzina 4x4,Pneimopiekare,Slieksni,Vieglmetala diski,Adas apdare,Roku balsti,Toneti aizmugurejie logi,Isofix stiprinajumi,Regulejama,Daudzfunkcionala,El. regulejami,Apsildami,Sporta,Recaro,El. regulejami,Apsildami,Aptumsojosie,El. nolokami,ABS…	1
28900	Land Rover Discovery	2013 apr	3.0 d	a	137700	2; m	o	w	Stures hidropastiprinatajs,Elektr. stures pastiprinatajs,Klimata kontrole,Autonomais silditajs,Salona gaisa filtrs,Borta dators,Riepu spiediena kontrole,Parkosanas sens. aizmugure,Parkosanas sens. prieksa,Lietus sensors,Kruiza kontrole,Cela zimju atpazis. sistema,Avarijas bremzesanas sist.,Keyless Go,Sistema Starts-Stop,Pilnpiedzina 4x4,Pneimopiekare,Servisa gramatina,Vieglmetala diski,Adas apdar…	1
1700	Land Rover Discovery	2001	4.0 b	a	200000	9; m	o	w	Stures hidropastiprinatajs,Kondicionieris,Kruiza kontrole,Jumta relini,Sakabes akis,Luka,Pilnpiedzina 4x4,Vieglmetala diski,Adas apdare,Roku balsti,Regulejama,El. regulejami,Apsildami,Aptumsojosie,ABS,Centrala atslega,Air-bag,FM/AM	1
74900	Land Rover Range Rover	2015	4.4 d	a	95936	5; m	o	7.2018	Klimata kontrole,Salona gaisa filtrs,Riepu spiediena kontrole,Atpakalskata kamera,Lietus sensors,Kruiza kontrole,Keyless Go,El. bagaznieka aizversana,Panoramas luka,Pilnpiedzina 4x4,Pneimopiekare,Slieksni,Servisa gramatina,Adas apdare,Roku balsti,Toneti aizmugurejie logi,Isofix stiprinajumi,El. regulejama,Daudzfunkcionala,Apsildama,Ar atminu,Apsildami,Ar atminu,Bi xenona,Miglas lukturi,Lampu mazg…	1
9750	Land Rover Discovery	2005 aug	2.7 d	m 6 s	270602	5; m	o	11.2018	Stures hidropastiprinatajs,Kondicionieris,Klimata kontrole,Autonomais silditajs,Salona gaisa filtrs,Borta dators,Riepu spiediena kontrole,Parkosanas sens. aizmugure,Parkosanas sens. prieksa,Lietus sensors,Kruiza kontrole,Keyless Go,Jumta relini,Sakabes akis,Luka,Pilnpiedzina 4x4,Pneimopiekare,Spoileris,Servisa gramatina,Vieglmetala diski,Adas apdare,Roku balsti,Toneti aizmugurejie logi,Saulessarg…	1
4290	Land Rover Freelander	2004 oct	2.0 d	a 4 s	149900	5; m	o	10.2018	Stures hidropastiprinatajs,Kondicionieris,Salona gaisa filtrs,Lietus sensors,Sakabes akis,Pilnpiedzina 4x4,Slieksni,Vieglmetala diski,Roku balsti,Regulejama,Recaro,Papild. bremzu signals,Automat. tuvas gaismas,Apsildami,Sporta,ABS,Centrala atslega,Signalizacija,Air-bag,FM/AM,DVD,HDD,LCD,Navigacija,Tel./mob.,Bluetooth	1
19150	Land Rover Discovery	2009	3.0 d	a		2; m	o	8.2018	Stures hidropastiprinatajs,Kondicionieris,Klimata kontrole,Autonomais silditajs,Salona gaisa filtrs,Borta dators,Riepu spiediena kontrole,Parkosanas sens. aizmugure,Parkosanas sens. prieksa,Atpakalskata kamera,Lietus sensors,Kruiza kontrole,Sistema Starts-Stop,Jumta relini,Sakabes akis,Pilnpiedzina 4x4,Pneimopiekare,Sporta pakete,Servisa gramatina,Vieglmetala diski,Adas apdare,Roku balsti,Toneti …	1
13500	Land Rover Range Rover Sport	2009 may	4.4 b/g	a 6 s	148000	2;	o	7.2018	Stures hidropastiprinatajs,Kondicionieris,Klimata kontrole,Salona gaisa filtrs,Borta dators,Parkosanas sens. aizmugure,Lietus sensors,Kruiza kontrole,Sakabes akis,Pilnpiedzina 4x4,Pneimopiekare,Spoileris,Servisa gramatina,Vieglmetala diski,Adas apdare,Roku balsti,Toneti aizmugurejie logi,Regulejama,Daudzfunkcionala,El. regulejami,Apsildami,Xenona,Papild. bremzu signals,Miglas lukturi,Lampu mazgat…	1
13900	Land Rover Range Rover Sport	2008	3.6 d	a	230000	5;	o	12.2018		1
2250	Land Rover Land Rover	2001	1.8 b/g	m	215000	8;	o	1.2019		1
6550	Land Rover Freelander	2008 apr	3.2 b/g	a		5; m	o	6.2018	Stures hidropastiprinatajs,Kondicionieris,Klimata kontrole,Salona gaisa filtrs,Borta dators,Riepu spiediena kontrole,Parkosanas sens. aizmugure,Lietus sensors,Kruiza kontrole,Sistema Starts-Stop,Jumta relini,Sakabes akis,Pilnpiedzina 4x4,Slieksni,Vieglmetala diski,Roku balsti,Toneti aizmugurejie logi,Regulejama,El. regulejama,Daudzfunkcionala,El. regulejami,Apsildami,Xenona,Miglas lukturi,Lampu m…	1
9950	Land Rover Discovery	2007 jul	2.7 d	a	258190	5; m	o	10.2018	Stures hidropastiprinatajs,Kondicionieris,Klimata kontrole,Autonomais silditajs,Salona gaisa filtrs,Borta dators,Riepu spiediena kontrole,Parkosanas sens. aizmugure,Lietus sensors,Kruiza kontrole,Pilnpiedzina 4x4,Vieglmetala diski,Adas apdare,Roku balsti,Toneti aizmugurejie logi,Isofix stiprinajumi,Regulejama,Daudzfunkcionala,El. regulejami,Ar atminu,Xenona,Bi xenona,Papild. bremzu signals,Miglas…	1
3990	Land Rover Freelander	2004 aug	2.0 d	a 5 s	200000	5;	o	9.2018	Stures hidropastiprinatajs,Kondicionieris,Salona gaisa filtrs,Parkosanas sens. aizmugure,Sakabes akis,Pilnpiedzina 4x4,Servisa gramatina,Vieglmetala diski,Toneti aizmugurejie logi,Regulejama,Daudzfunkcionala,Apsildami,El. regulejami,Apsildami,ABS,Centrala atslega,Signalizacija,Air-bag,FM/AM,CD,MP3,Hands-free	1
11850	Land Rover Range Rover Sport	2007 jun	3.6 d	a 6 s		9; m	o	12.2018	Stures hidropastiprinatajs,Elektr. stures pastiprinatajs,Kondicionieris,Klimata kontrole,Autonomais silditajs,Salona gaisa filtrs,Borta dators,Parkosanas sens. aizmugure,Parkosanas sens. prieksa,Atpakalskata kamera,Lietus sensors,Kruiza kontrole,Sakabes akis,Luka,Pilnpiedzina 4x4,Spoileris,Sporta pakete,Servisa gramatina,Vieglmetala diski,Adas apdare,Roku balsti,Toneti aizmugurejie logi,Isofix st…	1
20900	Land Rover Discovery	2010 dec	3.0 d	a 6 s	203000	1; m	o	10.2018		1
24500	Land Rover Range Rover Evoque	2013 jan	2.2 d	a 6 s	115000	5; m	o	5.2018	Stures hidropastiprinatajs,Kondicionieris,Klimata kontrole,Salona gaisa filtrs,Borta dators,Riepu spiediena kontrole,Parkosanas sens. aizmugure,Parkosanas sens. prieksa,Atpakalskata kamera,Kruiza kontrole,Keyless Go,Sistema Starts-Stop,Jumta relini,Sakabes akis,Pilnpiedzina 4x4,Spoileris,Slieksni,Sporta pakete,Servisa gramatina,Vieglmetala diski,Roku balsti,Toneti aizmugurejie logi,Saulessargi lo…	1
6800	Land Rover Range Rover	2002 oct	3.0 d	a	355300	12; m	o	10.2018		1
11900	Land Rover Range Rover	2007 nov	3.6 d	a 6 s	244800	5; m	o	8.2018	Stures hidropastiprinatajs,Elektr. stures pastiprinatajs,Kondicionieris,Klimata kontrole,Autonomais silditajs,Borta dators,Parkosanas sens. aizmugure,Parkosanas sens. prieksa,Lietus sensors,Kruiza kontrole,Jumta relini,Sakabes akis,Luka,Pilnpiedzina 4x4,Pneimopiekare,Spoileris,Vieglmetala diski,Adas apdare,Roku balsti,Toneti aizmugurejie logi,Saulessargi logiem,Regulejama,El. regulejama,Daudzfunk…	1
2900	Lexus IS	2000 mar	2.0 b/g	m 6 s	296869	9; m	s	10.2018	Stures hidropastiprinatajs,Kondicionieris,Klimata kontrole,Sakabes akis,Servisa gramatina,Vieglmetala diski,Adas apdare,Roku balsti,Toneti aizmugurejie logi,Regulejama,Daudzfunkcionala,El. regulejami,Apsildami,Xenona,Miglas lukturi,El. regulejami,Apsildami,El. nolokami,ABS,Centrala atslega,Imobilaizers,Air-bag,ESP,ASR,Markejums,FM/AM,CD,MP3,USB,Bluetooth,Subwoofer	1
2300	Lexus RX	1999 dec	3.0 b/g	a 5 s		2;	o	6.2018	Stures hidropastiprinatajs,Kondicionieris,Klimata kontrole,Borta dators,Parkosanas sens. prieksa,Jumta relini,Pilnpiedzina 4x4,Vieglmetala diski,Adas apdare,Roku balsti,Toneti aizmugurejie logi,Regulejama,El. regulejama,El. regulejami,Apsildami,Papild. bremzu signals,Miglas lukturi,El. regulejami,Apsildami,ABS,Centrala atslega,Signalizacija,Imobilaizers,Air-bag,ESP,FM/AM,CD,CD mainitajs	1
9200	Lexus GS	2007	3.0 b	a	194500	1; m	s	9.2018	Stures hidropastiprinatajs,Elektr. stures pastiprinatajs,Kondicionieris,Klimata kontrole,Borta dators,Riepu spiediena kontrole,Parkosanas sens. aizmugure,Parkosanas sens. prieksa,Atpakalskata kamera,Nakts redzamibas kamera,Distances kontrole,Lietus sensors,Kruiza kontrole,Keyless Go,El. bagaznieka aizversana,El. aizmugures saulessargs,Spoileris,Servisa gramatina,Vieglmetala diski,Adas apdare,Roku…	1
9650	Lexus RX	2007 aug	3.3 h	a 7 s	193000	7; m	o	4.2018	Stures hidropastiprinatajs,Elektr. stures pastiprinatajs,Kondicionieris,Klimata kontrole,Autonomais silditajs,Salona gaisa filtrs,Borta dators,Riepu spiediena kontrole,Atpakalskata kamera,Lietus sensors,Kruiza kontrole,Adaptiva kruizkontrole,Jumta relini,Sakabes akis,Pilnpiedzina 4x4,Slieksni,Sporta pakete,Vieglmetala diski,Adas apdare,Roku balsti,Toneti aizmugurejie logi,Isofix stiprinajumi,Ledu…	1
8100	Lexus IS	2009 feb	2.2 d	m 6 s	190000	7; m	s	6.2018	Stures hidropastiprinatajs,Elektr. stures pastiprinatajs,Kondicionieris,Klimata kontrole,Salona gaisa filtrs,Borta dators,Atpakalskata kamera,Lietus sensors,Kruiza kontrole,Keyless Go,Servisa gramatina,Vieglmetala diski,Adas apdare,Roku balsti,Isofix stiprinajumi,Regulejama,Daudzfunkcionala,El. regulejami,Apsildami,Ventilejami,LED bremzugunis,Papild. bremzu signals,Miglas lukturi,El. regulejami,A…	1
9500	Lexus RX	2007	3.3 h	a	232000	13; m	o	5.2018	Stures hidropastiprinatajs,Elektr. stures pastiprinatajs,Kondicionieris,Klimata kontrole,Salona gaisa filtrs,Borta dators,Parkosanas sens. aizmugure,Parkosanas sens. prieksa,Atpakalskata kamera,Lietus sensors,Kruiza kontrole,El. bagaznieka aizversana,El. durvju aizversana,Jumta relini,Luka,Pilnpiedzina 4x4,Spoileris,Servisa gramatina,Vieglmetala diski,Adas apdare,Roku balsti,Toneti aizmugurejie l…	1
1600	Lexus GS	2001 jan	3.0 b	a 5 s	112500	12; m	s	w		1
21000	Lexus RX	2011 jan	3.5 b	a	131920	4; m	o	2.2018	Stures hidropastiprinatajs,Kondicionieris,Klimata kontrole,Salona gaisa filtrs,Borta dators,Riepu spiediena kontrole,Parkosanas sens. aizmugure,Parkosanas sens. prieksa,Atpakalskata kamera,Lietus sensors,Kruiza kontrole,Automatiska parkosana,Keyless Go,Sistema Starts-Stop,El. bagaznieka aizversana,Sakabes akis,Pilnpiedzina 4x4,Servisa gramatina,Vieglmetala diski,Adas apdare,Roku balsti,Toneti aiz…	1
2000	Lexus LS	1995 dec	4.0 b	a 4 s	300000	12;	s	w		1
8500	Lexus GS	2005 jul	3.0 b	a 6 s	133000	9; m	s	6.2018	Elektr. stures pastiprinatajs,Kondicionieris,Klimata kontrole,Salona gaisa filtrs,Borta dators,Riepu spiediena kontrole,Parkosanas sens. aizmugure,Parkosanas sens. prieksa,Atpakalskata kamera,Lietus sensors,Kruiza kontrole,Keyless Go,Sistema Starts-Stop,El. aizmugures saulessargs,Servisa gramatina,Vieglmetala diski,Adas apdare,Roku balsti,Saulessargi logiem,Isofix stiprinajumi,Regulejama,El. regu…	1
24200	Lexus IS	2013 dec	2.5 h	a 9 s	93000	5;	s	2.2018	Elektr. stures pastiprinatajs,Kondicionieris,Klimata kontrole,Autonomais silditajs,Borta dators,Riepu spiediena kontrole,Atpakalskata kamera,Lietus sensors,Adaptiva kruizkontrole,Gajeju detektors,Sistema Starts-Stop,El. bagaznieka aizversana,El. aizmugures saulessargs,Sporta pakete,Vieglmetala diski,Adas apdare,Roku balsti,Regulejama,Daudzfunkcionala,Sporta,Apsildama,Sporta,LED,LED bremzugunis,Pa…	1
10850	Lexus GS	2007 oct	3.5 h	a		1; m	s	1.2018	Stures hidropastiprinatajs,Elektr. stures pastiprinatajs,Kondicionieris,Klimata kontrole,Salona gaisa filtrs,Borta dators,Riepu spiediena kontrole,Parkosanas sens. aizmugure,Parkosanas sens. prieksa,Atpakalskata kamera,Distances kontrole,Lietus sensors,Kruiza kontrole,Adaptiva kruizkontrole,Keyless Go,Sistema Starts-Stop,El. aizmugures saulessargs,Spoileris,Sporta pakete,Servisa gramatina,Vieglme…	1
7990	Lexus RX	2006	3.3 b	a	247000	13; m	o	3.2018		1
7000	Lexus GS	2005 apr	3.0 b	a 6 s	195000		s	7.2018	Stures hidropastiprinatajs,Kondicionieris,Klimata kontrole,Salona gaisa filtrs,Borta dators,Riepu spiediena kontrole,Parkosanas sens. aizmugure,Parkosanas sens. prieksa,Lietus sensors,Kruiza kontrole,Vieglmetala diski,Adas apdare,Roku balsti,Toneti aizmugurejie logi,El. regulejama,Daudzfunkcionala,Ar atminu,El. regulejami,Apsildami,Sporta,Ventilejami,Ar atminu,Xenona,Papild. bremzu signals,Miglas…	1
2500	Lexus GS	2000	3.0 b	a	275000	12; m	s	1.2019	Stures hidropastiprinatajs,Kondicionieris,Klimata kontrole,Salona gaisa filtrs,Borta dators,Parkosanas sens. aizmugure,Lietus sensors,Kruiza kontrole,Panoramas luka,Vieglmetala diski,Adas apdare,Roku balsti,Toneti aizmugurejie logi,Regulejama,El. regulejami,Apsildami,Xenona,Papild. bremzu signals,Miglas lukturi,Lampu mazgataji,Automat. tuvas gaismas,El. regulejami,Apsildami,Aptumsojosie,ABS,Centr…	1
6990	Lexus GS	2005 dec	3.0 b	a 6 s	168000	9; m	s	9.2018		1
5570	Lexus IS	2006	2.2 d	m 6 s		9; m	s	8.2018	Stures hidropastiprinatajs,Kondicionieris,Klimata kontrole,Salona gaisa filtrs,Borta dators,Lietus sensors,Kruiza kontrole,Keyless Go,Servisa gramatina,Vieglmetala diski,Roku balsti,Toneti aizmugurejie logi,Isofix stiprinajumi,Ledusskapis,Regulejama,Daudzfunkcionala,LED,Papild. bremzu signals,Miglas lukturi,Automat. tuvas gaismas,El. regulejami,Apsildami,El. nolokami,ABS,Centrala atslega,Signaliz…	1
5800	Lexus IS	2006 jun	2.2 d	m 6 s	201300	4;	s	9.2018	Stures hidropastiprinatajs,Elektr. stures pastiprinatajs,Kondicionieris,Klimata kontrole,Salona gaisa filtrs,Borta dators,Lietus sensors,Kruiza kontrole,Keyless Go,Adas apdare,Toneti aizmugurejie logi,Saulessargi logiem,Regulejama,El. regulejama,Daudzfunkcionala,Ar atminu,El. regulejami,Apsildami,Ventilejami,Ar atminu,Miglas lukturi,El. regulejami,Aptumsojosie,El. nolokami,Ar atminu	1
7800	Lexus LS	2003 may	4.3 b	a 5 s		12; m	s	10.2018		1
3222	Lexus GS	1994 dec	3.0 b/g	a 4 s	323000	7; m	s	7.2018		1
2700	Lexus RX	2000	3.0 b/g	a	179000	5;	o	3.2018	Kondicionieris,Jumta relini,Panoramas luka,Adas apdare,El. regulejami	1
15800	Lexus RX	2010 may	3.5 h	a 6 s	216785	5; m	o	1.2019	Stures hidropastiprinatajs,Elektr. stures pastiprinatajs,Kondicionieris,Klimata kontrole,Salona gaisa filtrs,Borta dators,Atpakalskata kamera,Lietus sensors,Kruiza kontrole,Keyless Go,Servisa gramatina,Vieglmetala diski,Roku balsti,Toneti aizmugurejie logi,Regulejama,El. regulejama,Daudzfunkcionala,El. regulejami,Xenona,Bi xenona,LED,LED bremzugunis,Papild. bremzu signals,Miglas lukturi,Lampu maz…	1
16800	Lexus RX	2010	3.5 b	a	90000	5; m	o	3.2018		1
6700	Lexus IS	2007	2.2 d	m 6 s	227145	7; m	s	12.2018	Stures hidropastiprinatajs,Kondicionieris,Klimata kontrole,Salona gaisa filtrs,Borta dators,Riepu spiediena kontrole,Parkosanas sens. aizmugure,Lietus sensors,Kruiza kontrole,Keyless Go,Servisa gramatina,Vieglmetala diski,Adas apdare,Roku balsti,Isofix stiprinajumi,Regulejama,Daudzfunkcionala,Sporta,Apsildami,Recaro,Miglas lukturi,Automat. tuvas gaismas,El. regulejami,Apsildami,El. nolokami,ABS,C…	1
19500	Lexus RX	2011 jan	3.5 h	a	199000	1; m	o	1.2019	Stures hidropastiprinatajs,Kondicionieris,Klimata kontrole,Salona gaisa filtrs,Borta dators,Parkosanas sens. aizmugure,Parkosanas sens. prieksa,Atpakalskata kamera,Nakts redzamibas kamera,Lietus sensors,Kruiza kontrole,Keyless Go,Sistema Starts-Stop,El. bagaznieka aizversana,Jumta relini,Luka,Pilnpiedzina 4x4,Servisa gramatina,Vieglmetala diski,Adas apdare,Roku balsti,Toneti aizmugurejie logi,Iso…	1
16950	Lexus RX	2010	3.5 h	a	195121	1;	o	2.2019		1
3850	Lexus RX	2002 jan	3.0 b	a 4 s	173000	9;	o	11.2018	Stures hidropastiprinatajs,Kondicionieris,Klimata kontrole,Salona gaisa filtrs,Borta dators,Parkosanas sens. aizmugure,Kruiza kontrole,Luka,Pilnpiedzina 4x4,Vieglmetala diski,Adas apdare,Roku balsti,Toneti aizmugurejie logi,Regulejama,El. regulejami,Apsildami,Papild. bremzu signals,Miglas lukturi,Automat. tuvas gaismas,El. regulejami,Apsildami,ABS,Centrala atslega,Signalizacija,Air-bag,ESP,FM/AM,…	1
950	Mazda 626	1998	1.8 b/g	m 5 s	255000	12;	s	11.2019	Stures hidropastiprinatajs,Kondicionieris,Miglas lukturi,El. regulejami,Apsildami,ABS,Centrala atslega,Air-bag,FM/AM,CD,MP3	1
300	Mazda 626	1993	2.0 b	m 5 s	260400	9; m	h	w	Stures hidropastiprinatajs,Salona gaisa filtrs,Vieglmetala diski,Regulejama,Papild. bremzu signals,El. regulejami,Apsildami,ABS,Centrala atslega,Signalizacija,Air-bag	1
2000	Mazda Mazda3	2006 sep	1.6 b/g	m 5 s	334000	9;	s	11.2018	Regulejama,Apsildami,Miglas lukturi,Lampu mazgataji,El. regulejami,Apsildami,ABS,Signalizacija,Air-bag	1
900	Mazda Premacy	2004	2.0 d	m 5 s	255000	9;	u	9.2019	Stures hidropastiprinatajs,Kondicionieris,Jumta relini,Vieglmetala diski,Roku balsti,Miglas lukturi,El. regulejami,Apsildami,ABS,Centrala atslega,Signalizacija,Air-bag,FM/AM,CD	1
3000	Mazda Mazda3	2006 apr	2.0 b	m 5 s	168170	9; m	h	1.2019	Stures hidropastiprinatajs,Elektr. stures pastiprinatajs,Kondicionieris,Klimata kontrole,Salona gaisa filtrs,Paligsistema brauks. joslas,Jumta relini,Vieglmetala diski,Roku balsti,Ledusskapis,Regulejama,Daudzfunkcionala,Apsildami,Recaro,Masazas,Xenona,Bi xenona,LED,LED bremzugunis,Miglas lukturi,Automat. tuvas gaismas,Automat. talas gaismas,El. regulejami,El. nolokami,ABS,Centrala atslega,Signali…	1
1450	Mazda Mazda3	2004	1.6 b	m 5 s		13; m	h	1.2019	Stures hidropastiprinatajs,Kondicionieris,Klimata kontrole,Salona gaisa filtrs,Roku balsti,Toneti aizmugurejie logi,Regulejama,Papild. bremzu signals,El. regulejami,Apsildami,ABS,Centrala atslega,Air-bag,ESP,FM/AM,CD	1
500	Mazda 323	1998	1.8 b	m 5 s	190000	7;	h	7.2018	Stures hidropastiprinatajs,Kondicionieris,Regulejama,Papild. bremzu signals,Miglas lukturi,El. regulejami,Apsildami,Centrala atslega,Air-bag,FM/AM	1
450	Mazda Xedos 9	1999	2.5 b	m	300000	13; m	s	3.2018	Stures hidropastiprinatajs,Kondicionieris,Borta dators,Parkosanas sens. aizmugure,Kruiza kontrole,Roku balsti,El. regulejami,Apsildami,Miglas lukturi,El. regulejami,Apsildami,El. nolokami,ABS,Centrala atslega,Imobilaizers	1
550	Mazda 121	1995	1.2 b	m		8;	s	1.2019		1
580	Mazda 626	1999	1.8 b	m	313000		s	11.2018	Stures hidropastiprinatajs,Kondicionieris,Klimata kontrole,Vieglmetala diski,Regulejama,El. regulejami,Apsildami,ABS,Centrala atslega,Signalizacija,Imobilaizers,Air-bag,FM/AM,CD	1
700	Mazda 323	2000	1.6 b	m 5 s	250000	13; m	s	10.2018	Jumta relini,Servisa gramatina,Vieglmetala diski,Saulessargi logiem,Regulejama,Apsildami,El. regulejami,FM/AM,MP3	1
4900	Mazda Mazda6	2009 jul	2.0 d	m 6 s	290000		h	8.2018	Stures hidropastiprinatajs,Kondicionieris,Klimata kontrole,Salona gaisa filtrs,Borta dators,Riepu spiediena kontrole,Parkosanas sens. aizmugure,Parkosanas sens. prieksa,Lietus sensors,Kruiza kontrole,Servisa gramatina,Vieglmetala diski,Roku balsti,Isofix stiprinajumi,Regulejama,Daudzfunkcionala,LED,Papild. bremzu signals,Miglas lukturi,El. regulejami,Apsildami,El. nolokami,ABS,Centrala atslega,Si…	1
400	Mazda Premacy	2003	2.0 d	m	145000	9; m	u	1.2018	Stures hidropastiprinatajs,Kondicionieris,Jumta relini,Sakabes akis	1
2500	Mazda Mazda3	2006 aug	1.6 b	m 5 s	186757	11; m	s	3.2018	Stures hidropastiprinatajs,Kondicionieris,Klimata kontrole,Salona gaisa filtrs,Borta dators,El. durvju aizversana,Servisa gramatina,Vieglmetala diski,Roku balsti,Regulejama,El. regulejami,Apsildami,Papild. bremzu signals,Miglas lukturi,Automat. tuvas gaismas,El. regulejami,Apsildami,ABS,Centrala atslega,Signalizacija,Imobilaizers,Air-bag,ASR,Markejums,FM/AM,CD,MP3,Bluetooth	1
550	Mazda 626	2001	2.0 b	m	316600	7;	h	w	Stures hidropastiprinatajs,Kondicionieris,Regulejama,Miglas lukturi,El. regulejami,ABS,Centrala atslega,Signalizacija,Air-bag	1
970	Mazda Xedos 9	2002	2.5 b	a		9; m	s	6.2018	Stures hidropastiprinatajs,Kondicionieris,Klimata kontrole,Salona gaisa filtrs,Borta dators,Lietus sensors,Kruiza kontrole,Luka,Panoramas luka,Servisa gramatina,Vieglmetala diski,Adas apdare,Roku balsti,Toneti aizmugurejie logi,Regulejama,Daudzfunkcionala,El. regulejami,Apsildami,Ar atminu,Papild. bremzu signals,Lampu mazgataji,El. regulejami,Apsildami,El. nolokami,ABS,Centrala atslega,Signalizac…	1
2300	Mazda Mazda3	2004 aug	1.6 b	m 5 s	95708		h	8.2019	Stures hidropastiprinatajs,Kondicionieris,Vieglmetala diski,Regulejama,Daudzfunkcionala,Apsildami,Lampu mazgataji,Automat. tuvas gaismas,El. regulejami,Apsildami,ABS,Centrala atslega,Signalizacija,Imobilaizers,Air-bag,FM/AM	1
550	Mazda MPV	2001	2.0 b	m	300000	9;	mv	1.2018		1
2490	Mazda Mazda6	2006 oct	2.0 b	a 5 s	138000	5;	s	4.2018	Stures hidropastiprinatajs,Kondicionieris,Klimata kontrole,Salona gaisa filtrs,Borta dators,Lietus sensors,Kruiza kontrole,Servisa gramatina,Vieglmetala diski,Roku balsti,Toneti aizmugurejie logi,Regulejama,Daudzfunkcionala,Apsildami,Xenona,LED bremzugunis,Papild. bremzu signals,Miglas lukturi,Lampu mazgataji,El. regulejami,Apsildami,ABS,Centrala atslega,Signalizacija,Imobilaizers,Air-bag,ESP,FM/…	1
2100	Mazda Mazda5	2006 jan	2.0 d	m 6 s	173038	9; m	mv	6.2018	Stures hidropastiprinatajs,Klimata kontrole,Borta dators,Atpakalskata kamera,Jumta relini,Luka,Vieglmetala diski,Toneti aizmugurejie logi,Regulejama,Daudzfunkcionala,Apsildami,Xenona,Papild. bremzu signals,Miglas lukturi,El. regulejami,Apsildami,ABS,Centrala atslega,Signalizacija,Imobilaizers,Air-bag,ESP,ASR,FM/AM,CD,MP3,Navigacija	1
1000	Mazda 323	2002	2.0 d	m 5 s	239000	9;	h	3.2018		1
2200	Mazda Mazda3	2005 oct	1.6 b/g	m 5 s	235000	7;	s	1.2019	Stures hidropastiprinatajs,Elektr. stures pastiprinatajs,Kondicionieris,Klimata kontrole,Vieglmetala diski,Toneti aizmugurejie logi,Regulejama,Daudzfunkcionala,Apsildami,El. regulejami,ABS,Centrala atslega,Signalizacija,Air-bag,FM/AM,CD	1
1100	Mazda Premacy	2000	2.0 d	m	342000	5; m	mv	10.2018	Stures hidropastiprinatajs,Kondicionieris,Salona gaisa filtrs,Jumta relini,Sakabes akis,Vieglmetala diski,Roku balsti,Regulejama,Miglas lukturi,El. regulejami,ABS,Centrala atslega,FM/AM	1
1800	Mazda Mazda3	2006 nov	1.6 b	m 5 s	180000	9; m	h	5.2018		1
700	Mazda 626	2000	1.8 b	m 5 s	179616	12; m	s	1.2019	Stures hidropastiprinatajs,Kondicionieris,Salona gaisa filtrs,Servisa gramatina,Roku balsti,Regulejama,Miglas lukturi,El. regulejami,ABS,Centrala atslega,Signalizacija,FM/AM,CD	1
7599	Mazda Mazda6	2012 oct	2.2 d	m 6 s		13; m	h	1.2019	Stures hidropastiprinatajs,Elektr. stures pastiprinatajs,Kondicionieris,Klimata kontrole,Salona gaisa filtrs,Borta dators,Lietus sensors,Kruiza kontrole,El. bagaznieka aizversana,El. durvju aizversana,Jumta relini,Sakabes akis,Servisa gramatina,Vieglmetala diski,Roku balsti,Saulessargi logiem,Isofix stiprinajumi,Regulejama,Daudzfunkcionala,El. regulejami,Apsildami,Sporta,Recaro,Papild. bremzu sig…	1
6950	Mini Clubman	2010 apr	1.6 d	m 6 s		2; m	u	12.2018	Stures hidropastiprinatajs,Klimata kontrole,Salona gaisa filtrs,Borta dators,Riepu spiediena kontrole,Lietus sensors,Kruiza kontrole,Keyless Go,Sistema Starts-Stop,Servisa gramatina,Vieglmetala diski,Adas apdare,Roku balsti,Apsildami,Xenona,LED,ABS,Centrala atslega,Air-bag,ASR,FM/AM,CD	1
3699	Mini Cooper	2005 dec	1.6 b	m 5 s		5; m	c	8.2018	Stures hidropastiprinatajs,Kondicionieris,Klimata kontrole,Salona gaisa filtrs,Borta dators,Lietus sensors,Kruiza kontrole,El. bagaznieka aizversana,El. durvju aizversana,Spoileris,Slieksni,Servisa gramatina,Vieglmetala diski,Adas apdare,Roku balsti,Toneti aizmugurejie logi,Isofix stiprinajumi,Regulejama,Daudzfunkcionala,Sporta,Sporta,Recaro,Papild. bremzu signals,Miglas lukturi,Automat. tuvas ga…	1
10900	Mini One	2015 apr	1.2 b	m 6 s	39500	12; m	h	11.2018	Kondicionieris,Salona gaisa filtrs,Borta dators,Keyless Go,Servisa gramatina,Apsildami,LED bremzugunis,Miglas lukturi,El. regulejami,Apsildami,ABS,Centrala atslega,Signalizacija,Imobilaizers,Air-bag,ESP,FM/AM,CD,MP3,Navigacija,Bluetooth	1
3600	Mini One	2004 nov	1.6 b/g	m 5 s	209423	8;	c	10.2018	Stures hidropastiprinatajs,Elektr. stures pastiprinatajs,Kondicionieris,Salona gaisa filtrs,Riepu spiediena kontrole,Vieglmetala diski,Adas apdare,Toneti aizmugurejie logi,Regulejama,Papild. bremzu signals,Miglas lukturi,El. regulejami,ABS,Centrala atslega,Signalizacija,Air-bag,ESP,ASR,FM/AM,CD	1
5500	Mini Clubman	2008 mar	1.6 b	m 6 s		7; m	h	12.2018		1
2999	Mini One	2002 jun	1.6 b	m 5 s		13;	c	2.2018	Stures hidropastiprinatajs,Kondicionieris,Salona gaisa filtrs,Borta dators,Lietus sensors,Kruiza kontrole,Vieglmetala diski,Roku balsti,Regulejama,El. regulejami,Sporta,Papild. bremzu signals,Miglas lukturi,El. regulejami,ABS,Centrala atslega,Imobilaizers,Air-bag,ESP,ASR,FM/AM,CD	1
3790	Mini Cooper	2006	1.6 b	m 5 s	160000	9; m	h	1.2019	Stures hidropastiprinatajs,Kondicionieris,Salona gaisa filtrs,Borta dators,Riepu spiediena kontrole,Servisa gramatina,Vieglmetala diski,Saulessargi logiem,Isofix stiprinajumi,Ledusskapis,Regulejama,Papild. bremzu signals,Miglas lukturi,El. regulejami,Apsildami,Aptumsojosie,ABS,Centrala atslega,Imobilaizers,Air-bag,ESP,ASR,FM/AM,CD	1
4900	Mini Cooper S	2006 jul	1.6 b	a 6 s	107050	13; m	c	12.2018	Stures hidropastiprinatajs,Kondicionieris,Klimata kontrole,Borta dators,Riepu spiediena kontrole,Parkosanas sens. aizmugure,Lietus sensors,Kruiza kontrole,Sporta pakete,Vieglmetala diski,Apsildami,Sporta,Xenona,Papild. bremzu signals,Miglas lukturi,Lampu mazgataji,Automat. tuvas gaismas,El. regulejami,Apsildami,Aptumsojosie,Sporta,ABS,Centrala atslega,Signalizacija,Imobilaizers,Air-bag,FM/AM,CD	1
5000	Mini Cooper	2006	1.6 b	m	66000	13;	u	10.2018	Stures hidropastiprinatajs,Kondicionieris,Klimata kontrole,Salona gaisa filtrs,Borta dators,Riepu spiediena kontrole,Parkosanas sens. aizmugure,Kruiza kontrole,Servisa gramatina,Vieglmetala diski,Adas apdare,Regulejama,Apsildami,Xenona,Papild. bremzu signals,Miglas lukturi,Lampu mazgataji,Automat. tuvas gaismas,El. regulejami,ABS,Centrala atslega,Signalizacija,Imobilaizers,Air-bag,ESP,ASR,FM/AM,CD	1
8200	Mini Citi	2011	1.6 d	m 6 s		5; m	o	w	Elektr. stures pastiprinatajs,Kondicionieris,Salona gaisa filtrs,Borta dators,Riepu spiediena kontrole,Parkosanas sens. aizmugure,Kruiza kontrole,Jumta relini,Servisa gramatina,Vieglmetala diski,Regulejama,Daudzfunkcionala,Miglas lukturi,Automat. tuvas gaismas,El. regulejami,Apsildami,ABS,Centrala atslega,Signalizacija,Imobilaizers,Air-bag,ESP,ASR,FM/AM,CD	1
8600	Mini Cooper S	2009 sep	1.6 b	m	90500	5; m	h	6.2018	Stures hidropastiprinatajs,Klimata kontrole,Salona gaisa filtrs,Borta dators,Riepu spiediena kontrole,Kruiza kontrole,Panoramas luka,Vieglmetala diski,Regulejama,Daudzfunkcionala,Xenona,Miglas lukturi,Lampu mazgataji,El. regulejami,ABS,Centrala atslega,Signalizacija,Imobilaizers,Air-bag,FM/AM,CD,Hands-free	1
6200	Mini Cooper	2009 jul	1.6 d	m 6 s	185000	8; m	h	10.2018	Stures hidropastiprinatajs,Kondicionieris,Salona gaisa filtrs,Borta dators,Riepu spiediena kontrole,Lietus sensors,Sistema Starts-Stop,Servisa gramatina,Vieglmetala diski,Adas apdare,Roku balsti,Regulejama,Recaro,Papild. bremzu signals,Miglas lukturi,Automat. tuvas gaismas,El. regulejami,Apsildami,Aptumsojosie,ABS,Centrala atslega,Signalizacija,Imobilaizers,Air-bag,ESP,ASR,FM/AM,CD,CD mainitajs,M…	1
6800	Mini One	2009 nov	1.4 b	a	79000	9; m	-	9.2018	Kondicionieris,Klimata kontrole,Lietus sensors,Keyless Go,Sistema Starts-Stop,Panoramas luka,Roku balsti,Isofix stiprinajumi,ABS,Centrala atslega,ESP,CD	1
3350	Mini One	2002 feb	1.6 b	m 5 s	208399	3;	h	10.2018	Elektr. stures pastiprinatajs,Kondicionieris,Salona gaisa filtrs,Riepu spiediena kontrole,Servisa gramatina,Vieglmetala diski,Regulejama,Papild. bremzu signals,Miglas lukturi,El. regulejami,Apsildami,ABS,Centrala atslega,Air-bag,Markejums,FM/AM	1
13900	Mini Citi	2013	1.6 b	m	25227	2;	o	12.2018	Klimata kontrole,Salona gaisa filtrs,Riepu spiediena kontrole,Lietus sensors,Kruiza kontrole,El. durvju aizversana,Jumta relini,Servisa gramatina,Isofix stiprinajumi,Regulejama,Daudzfunkcionala,Apsildami,Miglas lukturi,Lampu mazgataji,El. regulejami,Apsildami,ABS,Centrala atslega,Signalizacija,Imobilaizers,Air-bag,ESP,MP3	1
3450	Mini One	2002 may	1.6 b	m 5 s	207111	8; m	c	11.2018	Stures hidropastiprinatajs,Kondicionieris,Salona gaisa filtrs,Borta dators,Riepu spiediena kontrole,Kruiza kontrole,Sporta pakete,Vieglmetala diski,Regulejama,Recaro,Papild. bremzu signals,Miglas lukturi,El. regulejami,Apsildami,Aptumsojosie,Sporta,ABS,Centrala atslega,Signalizacija,Imobilaizers,Air-bag,ESP,FM/AM,CD	1
3999	Mini Cooper S	2003 jul	1.6 b	m	105680	4;	c	2.2018	Stures hidropastiprinatajs,Kondicionieris,Klimata kontrole,Salona gaisa filtrs,Borta dators,Riepu spiediena kontrole,Lietus sensors,Kruiza kontrole,El. bagaznieka aizversana,El. durvju aizversana,Luka,Panoramas luka,Spoileris,Vieglmetala diski,Adas apdare,Roku balsti,Toneti aizmugurejie logi,Regulejama,Daudzfunkcionala,Papild. bremzu signals,Miglas lukturi,El. regulejami,Apsildami,Sporta,ABS,Cent…	1
37900	Mini Citi	2017	2.0 d	a	6594	5;	o	4.2019	Klimata kontrole,Salona gaisa filtrs,Borta dators,Riepu spiediena kontrole,Atpakalskata kamera,Lietus sensors,Keyless Go,El. bagaznieka aizversana,El. durvju aizversana,Jumta relini,Luka,Panoramas luka,Pilnpiedzina 4x4,Servisa gramatina,Vieglmetala diski,Adas apdare,Roku balsti,Toneti aizmugurejie logi,Isofix stiprinajumi,Regulejama,Daudzfunkcionala,Apsildami,Sporta,Papild. bremzu signals,Miglas …	1
3200	Mini Cooper	2002 nov	1.6 b	m 6 s	172000	13; m	h	12.2018	Stures hidropastiprinatajs,Elektr. stures pastiprinatajs,Kondicionieris,Salona gaisa filtrs,Borta dators,Riepu spiediena kontrole,Jumta relini,Spoileris,Sporta pakete,Servisa gramatina,Vieglmetala diski,Adas apdare,Regulejama,Sporta,Sporta,Recaro,Papild. bremzu signals,Miglas lukturi,Lampu mazgataji,Automat. tuvas gaismas,El. regulejami,Apsildami,ABS,Centrala atslega,Signalizacija,Imobilaizers,Ai…	1
4690	Mini Cooper	2007 oct	1.6 b	m 6 s		9;	c	9.2018		1
6590	Mini Cooper	2007 jun	1.6 b	a 6 s	137509	8;	c	10.2018	Stures hidropastiprinatajs,Klimata kontrole,Salona gaisa filtrs,Borta dators,Parkosanas sens. prieksa,Lietus sensors,Kruiza kontrole,Servisa gramatina,Vieglmetala diski,Adas apdare,Roku balsti,Isofix stiprinajumi,Regulejama,Daudzfunkcionala,Xenona,Miglas lukturi,Lampu mazgataji,Automat. tuvas gaismas,El. regulejami,El. nolokami,ABS,Centrala atslega,Signalizacija,Imobilaizers,Air-bag,ESP,FM/AM,CD,…	1
7300	Mini One	2009	1.4 b	m 6 s	121105	2; m	c	10.2018	Stures hidropastiprinatajs,Klimata kontrole,Borta dators,Riepu spiediena kontrole,Lietus sensors,Kruiza kontrole,Sistema Starts-Stop,Sporta pakete,Servisa gramatina,Vieglmetala diski,Adas apdare,Regulejama,Apsildami,LED bremzugunis,Miglas lukturi,Automat. tuvas gaismas,El. regulejami,Apsildami,ABS,Centrala atslega,Imobilaizers,Air-bag,ESP,FM/AM,CD	1
5990	Mini Clubman	2009 aug	1.6 d	a	199000	1; m	h	12.2018	Stures hidropastiprinatajs,Kondicionieris,Salona gaisa filtrs,Borta dators,Kruiza kontrole,Sistema Starts-Stop,Jumta relini,Servisa gramatina,Vieglmetala diski,Adas apdare,Toneti aizmugurejie logi,Isofix stiprinajumi,Regulejama,Daudzfunkcionala,Papild. bremzu signals,Miglas lukturi,El. regulejami,Apsildami,Aptumsojosie,ABS,Centrala atslega,Signalizacija,Imobilaizers,Air-bag,ESP,ASR,FM/AM,CD,MP3,U…	1
3200	Mini Cooper	2002 oct	1.6 b	m 6 s	172000	13; m	h	12.2018	Stures hidropastiprinatajs,Elektr. stures pastiprinatajs,Kondicionieris,Salona gaisa filtrs,Borta dators,Riepu spiediena kontrole,Jumta relini,Sakabes akis,Spoileris,Sporta pakete,Servisa gramatina,Vieglmetala diski,Adas apdare,Regulejama,Sporta,Apsildami,Sporta,Recaro,Papild. bremzu signals,Miglas lukturi,Lampu mazgataji,Automat. tuvas gaismas,El. regulejami,Apsildami,ABS,Centrala atslega,Signal…	1
20500	Mini Cooper	2014 oct	2.0 d	a 6 s	41267	5; m	h	10.2018	Stures hidropastiprinatajs,Kondicionieris,Klimata kontrole,Salona gaisa filtrs,Borta dators,Riepu spiediena kontrole,Parkosanas sens. aizmugure,Parkosanas sens. prieksa,Lietus sensors,Kruiza kontrole,Jumta relini,Luka,Panoramas luka,Pilnpiedzina 4x4,Spoileris,Slieksni,Sporta pakete,Servisa gramatina,Vieglmetala diski,Adas apdare,Roku balsti,Toneti aizmugurejie logi,Isofix stiprinajumi,Regulejama,…	1
3900	Mini Cooper	2003 dec	1.6 b	m	190000		c	9.2018	Stures hidropastiprinatajs,Kondicionieris,Klimata kontrole,Salona gaisa filtrs,Borta dators,Riepu spiediena kontrole,Servisa gramatina,Vieglmetala diski,Adas apdare,Roku balsti,Regulejama,Daudzfunkcionala,Apsildami,LED bremzugunis,Papild. bremzu signals,Miglas lukturi,El. regulejami,Apsildami,ABS,Centrala atslega,Imobilaizers,Air-bag,ESP,ASR,Markejums,CD	1
6990	Mini Cooper	2011 mar	1.6 b	m 6 s	207205	1;	c	8.2018	Stures hidropastiprinatajs,Kondicionieris,Klimata kontrole,Salona gaisa filtrs,Borta dators,Riepu spiediena kontrole,Lietus sensors,Sistema Starts-Stop,Slieksni,Sporta pakete,Servisa gramatina,Vieglmetala diski,Roku balsti,Regulejama,Sporta,Apsildama,Apsildami,Sporta,Bi xenona,Papild. bremzu signals,Miglas lukturi,Automat. tuvas gaismas,El. regulejami,Apsildami,Sporta,ABS,Centrala atslega,Signali…	1
4390	Mercedes CLK320	2005 apr	3.0 d	a 7 s	314000	9;	c	4.2018	Stures hidropastiprinatajs,Kondicionieris,Salona gaisa filtrs,Borta dators,Riepu spiediena kontrole,Parkosanas sens. aizmugure,Parkosanas sens. prieksa,Lietus sensors,Kruiza kontrole,El. aizmugures saulessargs,Luka,Sporta pakete,Servisa gramatina,Vieglmetala diski,Adas apdare,Regulejama,El. regulejama,Daudzfunkcionala,Ar atminu,El. regulejami,Apsildami,Ar atminu,Xenona,Papild. bremzu signals,Migl…	1
1790	Mercedes A160	2006 dec	1.5 b	m 5 s	238000	8;	h	9.2018	Stures hidropastiprinatajs,Kondicionieris,Borta dators,Vieglmetala diski,Regulejama,Daudzfunkcionala,El. regulejami,Apsildami,ABS,Centrala atslega,Signalizacija,Imobilaizers,Air-bag,ESP,FM/AM,CD	1
1500	Mercedes Sprinter	2001 jun	2.2 d	a 5 s	300000	12;	mb	1.2018		1
19200	Mercedes S350	2010	3.0 d	a 7 s	250000	13; m	s	w	Stures hidropastiprinatajs,Elektr. stures pastiprinatajs,Kondicionieris,Klimata kontrole,Salona gaisa filtrs,Borta dators,Riepu spiediena kontrole,Parkosanas sens. aizmugure,Parkosanas sens. prieksa,Atpakalskata kamera,Lietus sensors,Kruiza kontrole,Sistema Starts-Stop,El. bagaznieka aizversana,El. aizmugures saulessargs,El. durvju aizversana,Luka,Pneimopiekare,Spoileris,Slieksni,Sporta pakete,Se…	1
600	Mercedes E300	1999	3.0 d	a	450000	2;	s	w		1
16300	Mercedes GL320	2006 dec	3.2 d	a 7 s	306200	5; m	o	12.2018		1
8950	Mercedes C320	2007 jun	3.0 d	a 7 s	141000	5;	s	1.2019	Stures hidropastiprinatajs,Elektr. stures pastiprinatajs,Kondicionieris,Klimata kontrole,Salona gaisa filtrs,Borta dators,Riepu spiediena kontrole,Parkosanas sens. aizmugure,Parkosanas sens. prieksa,Lietus sensors,Kruiza kontrole,Luka,Panoramas luka,Sporta pakete,Servisa gramatina,Vieglmetala diski,Adas apdare,Roku balsti,Toneti aizmugurejie logi,Isofix stiprinajumi,Regulejama,Daudzfunkcionala,El…	1
2800	Mercedes Sprinter	2002	2.2 d	m		5;	mv	1.2018	Sakabes akis,ABS,Centrala atslega,ESP,ASR,FM/AM,CD,DVD,MP3,USB,TV,LCD	1
1400	Mercedes CLK200	1997	2.0 b	a	290000	13;	c	10.2018	Stures hidropastiprinatajs,Kondicionieris,Kruiza kontrole,Vieglmetala diski,Adas apdare,Roku balsti,Toneti aizmugurejie logi,Regulejama,El. regulejami,Sporta,Miglas lukturi,El. regulejami,Apsildami,ABS,Centrala atslega,Signalizacija,Imobilaizers,Air-bag,ESP,FM/AM,CD,MP3,USB	1
4500	Mercedes ML270	2002 oct	2.7 d	a	260000	13; m	o	1.2019	Stures hidropastiprinatajs,Kondicionieris,Klimata kontrole,Salona gaisa filtrs,Kruiza kontrole,Pilnpiedzina 4x4,Vieglmetala diski,Adas apdare,Toneti aizmugurejie logi,Regulejama,El. regulejami,Apsildami,El. regulejami,ABS,Centrala atslega,Air-bag,FM/AM,CD,Hands-free,Subwoofer	1
3200	Mercedes S430	2002	4.3 b	a		9; m	s	8.2018	Stures hidropastiprinatajs,Kondicionieris,Klimata kontrole,Salona gaisa filtrs,Borta dators,Parkosanas sens. aizmugure,Parkosanas sens. prieksa,Lietus sensors,Kruiza kontrole,Keyless Go,El. bagaznieka aizversana,El. aizmugures saulessargs,El. durvju aizversana,Luka,Panoramas luka,Pneimopiekare,Servisa gramatina,Vieglmetala diski,Adas apdare,Roku balsti,Toneti aizmugurejie logi,Saulessargi logiem,…	1
3850	Mercedes Vaneo	2005 sep	1.7 d	a 5 s		9; m	mv	3.2018		1
7150	Mercedes E320	2007 feb	3.0 d	a 6 s		10; m	u	w		1
1000	Mercedes A160	2001	1.4 b	m		5;	h	4.2018	Stures hidropastiprinatajs,Kondicionieris,Lietus sensors,Servisa gramatina,Roku balsti,Regulejama,Apsildami,El. regulejami,Apsildami,ABS,Centrala atslega,Signalizacija,Imobilaizers,Air-bag,FM/AM,CD	1
4750	Mercedes B200	2005 nov	2.0 d	m 6 s	209002	8;	h	7.2018	Stures hidropastiprinatajs,Klimata kontrole,Salona gaisa filtrs,Borta dators,Riepu spiediena kontrole,Parkosanas sens. aizmugure,Parkosanas sens. prieksa,Lietus sensors,Sakabes akis,Panoramas luka,Servisa gramatina,Vieglmetala diski,Roku balsti,Ledusskapis,Regulejama,Daudzfunkcionala,Bi xenona,Papild. bremzu signals,Miglas lukturi,Lampu mazgataji,Automat. tuvas gaismas,El. regulejami,Apsildami,AB…	1
7300	Mercedes Sprinter	2010 dec	2.2 d	m	231000	8;	mb	3.2018		1
1800	Mercedes Sprinter	2004 may	2.2 d	m 5 s	350000	1;	mb	6.2018		1
29900	Mercedes G400	2006 mar	4.0 d	a	149350	9; m	o	5.2018	Stures hidropastiprinatajs,Klimata kontrole,Autonomais silditajs,Salona gaisa filtrs,Borta dators,Parkosanas sens. aizmugure,Lietus sensors,Kruiza kontrole,Sakabes akis,Luka,Pilnpiedzina 4x4,Vieglmetala diski,Adas apdare,Roku balsti,Toneti aizmugurejie logi,El. regulejama,Daudzfunkcionala,El. regulejami,Apsildami,Miglas lukturi,El. regulejami,ABS,Centrala atslega,Imobilaizers,Air-bag,ESP,FM/AM,CD…	1
2952	Mercedes Viano	2005	2.2 d	m		1;	mv	10.2018	Stures hidropastiprinatajs,Kondicionieris,Klimata kontrole,Lietus sensors,Kruiza kontrole,Sakabes akis,Servisa gramatina,Vieglmetala diski,Adas apdare,Roku balsti,Regulejama,Apsildami,El. regulejami,Apsildami,ABS,Centrala atslega,Signalizacija,Imobilaizers,Air-bag,ESP,FM/AM,CD	1
7999	Mercedes C200	2009 nov	2.2 d	m 6 s		7; m	u	1.2019	Stures hidropastiprinatajs,Elektr. stures pastiprinatajs,Kondicionieris,Klimata kontrole,Salona gaisa filtrs,Borta dators,Parkosanas sens. aizmugure,Parkosanas sens. prieksa,Lietus sensors,Kruiza kontrole,El. bagaznieka aizversana,El. durvju aizversana,Jumta relini,Sakabes akis,Servisa gramatina,Vieglmetala diski,Roku balsti,Regulejama,Daudzfunkcionala,El. regulejami,Apsildami,Papild. bremzu sign…	1
4899	Mercedes C220	2006 nov	2.2 d	a 6 s		9; m	c	12.2018	Stures hidropastiprinatajs,Elektr. stures pastiprinatajs,Kondicionieris,Klimata kontrole,Salona gaisa filtrs,Borta dators,Riepu spiediena kontrole,Parkosanas sens. aizmugure,Parkosanas sens. prieksa,Lietus sensors,Kruiza kontrole,Keyless Go,El. bagaznieka aizversana,El. durvju aizversana,Luka,Panoramas luka,Slieksni,Sporta pakete,Servisa gramatina,Vieglmetala diski,Adas apdare,Roku balsti,Toneti …	1
41900	Mercedes E220	2017	2.2 d	a 9 s	24000	1;	s	12.2019	Stures hidropastiprinatajs,Elektr. stures pastiprinatajs,Klimata kontrole,Borta dators,Riepu spiediena kontrole,Parkosanas sens. aizmugure,Parkosanas sens. prieksa,Atpakalskata kamera,Distances kontrole,Lietus sensors,Kruiza kontrole,Cela zimju atpazis. sistema,Klusuma zonu asistents,Avarijas bremzesanas sist.,Sistema Starts-Stop,Vieglmetala diski,Regulejama,El. regulejami,Apsildami,Xenona,Bi xen…	1
19600	Mercedes E200	2014 apr	2.2 d	a 7 s	188000	5; m	s	11.2018	Stures hidropastiprinatajs,Elektr. stures pastiprinatajs,Kondicionieris,Klimata kontrole,Salona gaisa filtrs,Borta dators,Riepu spiediena kontrole,Parkosanas sens. aizmugure,Parkosanas sens. prieksa,Lietus sensors,Kruiza kontrole,Vieglmetala diski,Adas apdare,Roku balsti,Toneti aizmugurejie logi,Isofix stiprinajumi,Regulejama,Daudzfunkcionala,El. regulejami,Xenona,Bi xenona,LED,LED bremzugunis,Pa…	1
2200	Nissan Primera	2005	1.9 d	m 6 s	272000	7;	u	8.2018	Stures hidropastiprinatajs,Kondicionieris,Klimata kontrole,Borta dators,Sakabes akis,El. regulejami,Apsildami,ABS,Centrala atslega,Imobilaizers,FM/AM,CD	1
5300	Nissan Micra	2006 jul	1.6 b	a	117800	4;	ca	1.2018	Stures hidropastiprinatajs,Keyless Go,Panoramas luka,Adas apdare,Regulejama,Apsildami,Lampu mazgataji,ABS,Centrala atslega,Signalizacija,Air-bag,FM/AM,CD	1
3750	Nissan Patrol	1992	2.8 d	m	360000	5;	o	9.2018		1
6896	Nissan X-Trail	2009 mar	2.0 d	m 6 s		5; m	o	12.2018	Stures hidropastiprinatajs,Klimata kontrole,Salona gaisa filtrs,Borta dators,Lietus sensors,Kruiza kontrole,Jumta relini,Pilnpiedzina 4x4,Servisa gramatina,Vieglmetala diski,Roku balsti,Regulejama,Daudzfunkcionala,Apsildami,Papild. bremzu signals,Miglas lukturi,El. regulejami,Apsildami,ABS,Centrala atslega,Imobilaizers,Air-bag,ESP,ASR,FM/AM,CD	1
10000	Nissan Qashqai	2012	1.6 d	m 6 s	225000	7; m	s	1.2019	Stures hidropastiprinatajs,Elektr. stures pastiprinatajs,Kondicionieris,Klimata kontrole,Salona gaisa filtrs,Borta dators,Riepu spiediena kontrole,Parkosanas sens. aizmugure,Lietus sensors,Kruiza kontrole,Jumta relini,Sakabes akis,Luka,Panoramas luka,Pilnpiedzina 4x4,Vieglmetala diski,Adas apdare,Toneti aizmugurejie logi,Regulejama,El. regulejami,Apsildami,Miglas lukturi,Lampu mazgataji,Automat. …	1
2280	Nissan Micra	2006 nov	1.5 d	m 5 s	178500	9; m	h	1.2019	Stures hidropastiprinatajs,Kondicionieris,Borta dators,Lietus sensors,Sakabes akis,Daudzfunkcionala,El. regulejami,ABS,Centrala atslega,Signalizacija,Air-bag,ESP,ASR,FM/AM,CD	1
4400	Nissan Murano	2006	3.5 b/g	a 6 s		7; m	o	11.2018	Stures hidropastiprinatajs,Kondicionieris,Klimata kontrole,Salona gaisa filtrs,Borta dators,Parkosanas sens. aizmugure,Atpakalskata kamera,Lietus sensors,Kruiza kontrole,El. bagaznieka aizversana,Jumta relini,Luka,Panoramas luka,Pilnpiedzina 4x4,Spoileris,Sporta pakete,Servisa gramatina,Vieglmetala diski,Adas apdare,Roku balsti,Toneti aizmugurejie logi,Regulejama,Daudzfunkcionala,Apsildama,El. re…	1
5490	Nissan Navara	2007	2.5 d	m 6 s	360000	9;	o	12.2018		1
2490	Nissan X-Trail	2003	2.2 d	m	228000	9; m	o	4.2019	Stures hidropastiprinatajs,Klimata kontrole,Jumta relini,Sakabes akis,Pilnpiedzina 4x4,Spoileris,Papild. bremzu signals,Miglas lukturi,El. regulejami,ABS,Centrala atslega,Signalizacija,FM/AM	1
1000	Nissan Primera	2003 dec	1.8 b	m 5 s	267000	3;	s	10.2018	Stures hidropastiprinatajs,Klimata kontrole,Regulejama,Apsildami,El. regulejami,ABS,Centrala atslega,FM/AM	1
3150	Nissan X-Trail	2003 dec	2.2 d	m 6 s	285453	7; m	o	10.2018	Stures hidropastiprinatajs,Klimata kontrole,Jumta relini,Sakabes akis,Vieglmetala diski,Roku balsti,Regulejama,Papild. bremzu signals,Miglas lukturi,El. regulejami,Apsildami,ABS,Centrala atslega,Signalizacija,Imobilaizers,Air-bag,ESP,ASR,Markejums,FM/AM,CD	1
4000	Nissan Interstar	2004 apr	2.5 d	m 6 s	400000	1;	mb	w	Stures hidropastiprinatajs,Kondicionieris,Autonomais silditajs,Sakabes akis,Roku balsti,Toneti aizmugurejie logi,Daudzfunkcionala,Automat. tuvas gaismas,El. regulejami,Apsildami,ABS,Centrala atslega,Signalizacija,FM/AM,CD,DVD,MP3,USB,TV,LCD	1
7750	Nissan Qashqai	2007 nov	2.0 b	m 6 s		5; m	o	1.2019	Stures hidropastiprinatajs,Kondicionieris,Klimata kontrole,Salona gaisa filtrs,Borta dators,Atpakalskata kamera,Lietus sensors,Kruiza kontrole,Keyless Go,Panoramas luka,Pilnpiedzina 4x4,Servisa gramatina,Vieglmetala diski,Roku balsti,Toneti aizmugurejie logi,Regulejama,Daudzfunkcionala,Apsildami,Xenona,Papild. bremzu signals,Miglas lukturi,Lampu mazgataji,El. regulejami,Apsildami,El. nolokami,ABS…	1
600	Nissan Trade	1999 apr	2.2 d	m 5 s	190130	8;	u	w	Sakabes akis,Luka	1
1800	Nissan Primera	2006 dec	2.0 b/g	m 6 s	239000	2; m	h	2.2018	Stures hidropastiprinatajs,Kondicionieris,Klimata kontrole,Salona gaisa filtrs,Borta dators,Vieglmetala diski,Toneti aizmugurejie logi,Regulejama,Daudzfunkcionala,Apsildami,Papild. bremzu signals,El. regulejami,Apsildami,ABS,Centrala atslega,Signalizacija,Air-bag,FM/AM,CD,Navigacija,Tel./mob.	1
11700	Nissan Juke	2013 feb	1.6 b	a 5 s	49300	5; m	o	3.2018	Stures hidropastiprinatajs,Kondicionieris,Klimata kontrole,Salona gaisa filtrs,Borta dators,Atpakalskata kamera,Lietus sensors,Kruiza kontrole,Keyless Go,Spoileris,Sporta pakete,Servisa gramatina,Vieglmetala diski,Toneti aizmugurejie logi,Regulejama,Daudzfunkcionala,Apsildami,Miglas lukturi,Lampu mazgataji,El. regulejami,Apsildami,El. nolokami,ABS,Centrala atslega,Signalizacija,FM/AM,CD,USB,Navig…	1
5250	Nissan X-Trail	2006 dec	2.2 d	m 6 s	141000	12; m	o	3.2018	Stures hidropastiprinatajs,Klimata kontrole,Jumta relini,Sakabes akis,Luka,Pilnpiedzina 4x4,Spoileris,Vieglmetala diski,Regulejama,Miglas lukturi,El. regulejami,Apsildami,El. nolokami,ABS,Centrala atslega,Signalizacija,Air-bag,FM/AM,CD,CD mainitajs	1
5500	Nissan Qashqai	2007	1.5 d	m	181000	5;	h	8.2018	Stures hidropastiprinatajs,Kondicionieris,Salona gaisa filtrs,Kruiza kontrole,Sakabes akis,Panoramas luka,Vieglmetala diski,Regulejama,El. regulejami,Centrala atslega,Air-bag,FM/AM,CD	1
3650	Nissan X-Trail	2005 jan	2.2 d	m 6 s	266000	7; m	o	10.2018	Stures hidropastiprinatajs,Kondicionieris,Klimata kontrole,Salona gaisa filtrs,Borta dators,Jumta relini,Sakabes akis,Vieglmetala diski,Roku balsti,Regulejama,LED bremzugunis,Papild. bremzu signals,Miglas lukturi,ABS,Centrala atslega,Signalizacija,Imobilaizers,Air-bag,ESP,ASR,Markejums,FM/AM,CD,CD mainitajs	1
10900	Nissan X-Trail	2012 may	2.0 d	m 6 s	249000	5; m	o	1.2019	Stures hidropastiprinatajs,Kondicionieris,Klimata kontrole,Salona gaisa filtrs,Borta dators,Atpakalskata kamera,Lietus sensors,Kruiza kontrole,Jumta relini,Pilnpiedzina 4x4,Servisa gramatina,Vieglmetala diski,Roku balsti,Toneti aizmugurejie logi,Regulejama,Daudzfunkcionala,LED,LED bremzugunis,Papild. bremzu signals,Miglas lukturi,El. regulejami,Apsildami,ABS,Centrala atslega,Signalizacija,Imobila…	1
1600	Nissan Primera	2002	1.8 b/g	m 5 s	350000	8; m	u	9.2018	Stures hidropastiprinatajs,Kondicionieris,Apsildami,El. regulejami,ABS,Centrala atslega,Signalizacija,Air-bag,FM/AM,CD	1
1300	Nissan Primera	2003 sep	1.9 d	m 6 s	388000	9;	h	5.2018		1
17200	Nissan Qashqai	2016	1.6 d	a	37000	11; m	o	5.2018	Elektr. stures pastiprinatajs,Kondicionieris,Klimata kontrole,Salona gaisa filtrs,Borta dators,Riepu spiediena kontrole,Parkosanas sens. aizmugure,Parkosanas sens. prieksa,Atpakalskata kamera,Lietus sensors,Kruiza kontrole,Servisa gramatina,Vieglmetala diski,Roku balsti,Regulejama,Daudzfunkcionala,Apsildami,Papild. bremzu signals,Miglas lukturi,Lampu mazgataji,Automat. tuvas gaismas,Automat. tala…	1
2800	Nissan Primera	2007 mar	1.8 b	a 5 s	160000	5;	u	6.2018	Stures hidropastiprinatajs,Klimata kontrole,Salona gaisa filtrs,El. durvju aizversana,Regulejama,Apsildami,Miglas lukturi,El. regulejami,Centrala atslega,Signalizacija,FM/AM,CD	1
3450	Nissan Note	2007 dec	1.5 d	m	172500		h	1.2019	Stures hidropastiprinatajs,Kondicionieris,Salona gaisa filtrs,Borta dators,Vieglmetala diski,Roku balsti,Toneti aizmugurejie logi,Regulejama,Daudzfunkcionala,El. regulejami,Apsildami,ABS,Centrala atslega,Signalizacija,Imobilaizers,Air-bag,ESP,FM/AM,CD	1
1450	Nissan Micra	2003 apr	1.2 b	m 5 s	164424	4;	c	1.2019	Stures hidropastiprinatajs,Kondicionieris,Luka,Regulejama,Miglas lukturi,El. regulejami,ABS,Centrala atslega,FM/AM	1
5200	Nissan Pathfinder	2006	2.5 d	a 5 s	259387	9; m	o	5.2018	Stures hidropastiprinatajs,Kondicionieris,Klimata kontrole,Salona gaisa filtrs,Borta dators,Lietus sensors,Kruiza kontrole,El. durvju aizversana,Jumta relini,Sakabes akis,Pilnpiedzina 4x4,Spoileris,Slieksni,Vieglmetala diski,Roku balsti,Toneti aizmugurejie logi,Regulejama,Daudzfunkcionala,El. regulejami,Apsildami,Papild. bremzu signals,Miglas lukturi,Automat. tuvas gaismas,El. regulejami,Apsildam…	1
8900	Nissan Pathfinder	2007 dec	2.5 d	m 6 s	270000	12; m	o	7.2018	Stures hidropastiprinatajs,Kondicionieris,Klimata kontrole,Borta dators,Atpakalskata kamera,Lietus sensors,Kruiza kontrole,Jumta relini,Sakabes akis,Pilnpiedzina 4x4,Spoileris,Slieksni,Vieglmetala diski,Adas apdare,Roku balsti,Toneti aizmugurejie logi,Regulejama,Miglas lukturi,El. regulejami,ABS,Centrala atslega,Signalizacija,Air-bag,ESP,FM/AM,CD,CD mainitajs,LCD,Navigacija,Hands-free	1
14990	Nissan Navara	2011 jan	2.5 d	m 6 s	161000	5; m	p	12.2018	Stures hidropastiprinatajs,Kondicionieris,Salona gaisa filtrs,Borta dators,Parkosanas sens. aizmugure,Parkosanas sens. prieksa,Atpakalskata kamera,Lietus sensors,Kruiza kontrole,Jumta relini,Luka,Pilnpiedzina 4x4,Slieksni,Servisa gramatina,Vieglmetala diski,Adas apdare,Toneti aizmugurejie logi,Regulejama,Daudzfunkcionala,El. regulejami,Apsildami,Papild. bremzu signals,Miglas lukturi,El. regulejam…	1
8800	Nissan Qashqai	2011 feb	1.5 d	m 6 s		7; m	o	4.2018	Stures hidropastiprinatajs,Elektr. stures pastiprinatajs,Kondicionieris,Klimata kontrole,Salona gaisa filtrs,Borta dators,Parkosanas sens. aizmugure,Lietus sensors,Kruiza kontrole,Servisa gramatina,Vieglmetala diski,Roku balsti,Isofix stiprinajumi,Regulejama,Daudzfunkcionala,LED bremzugunis,Papild. bremzu signals,Miglas lukturi,ABS,Centrala atslega,Signalizacija,Imobilaizers,Air-bag,ESP,ASR,Marke…	1
1800	Opel Astra	2005	1.4 b	m 5 s	335230	13;	h	9.2018	Regulejama,El. regulejami,FM/AM,CD	1
2999	Opel Corsa	2010 jun	1.2 b	m 5 s	101000	9;	h	10.2018	Stures hidropastiprinatajs,Kondicionieris,Salona gaisa filtrs,Borta dators,Slieksni,Sporta pakete,Servisa gramatina,Roku balsti,Toneti aizmugurejie logi,Isofix stiprinajumi,Regulejama,Daudzfunkcionala,Sporta,Recaro,LED bremzugunis,Papild. bremzu signals,Miglas lukturi,El. regulejami,ABS,Centrala atslega,Signalizacija,Imobilaizers,Air-bag,ESP,ASR,Markejums,FM/AM,CD,MP3	1
3899	Opel Corsa	2010 oct	1.3 d	m 5 s		5; m	h	12.2018	Stures hidropastiprinatajs,Kondicionieris,Klimata kontrole,Salona gaisa filtrs,Borta dators,Distances kontrole,Kruiza kontrole,El. bagaznieka aizversana,El. durvju aizversana,Roku balsti,Toneti aizmugurejie logi,Isofix stiprinajumi,Regulejama,Daudzfunkcionala	1
3300	Opel Corsa	2009 jul	1.4 b	m	148625	7; m	h	11.2018	Stures hidropastiprinatajs,Kondicionieris,Salona gaisa filtrs,Borta dators,Vieglmetala diski,Toneti aizmugurejie logi,Isofix stiprinajumi,Regulejama,Daudzfunkcionala,Papild. bremzu signals,Miglas lukturi,El. regulejami,ABS,Centrala atslega,Signalizacija,Imobilaizers,Air-bag,ESP,FM/AM,CD	1
6900	Opel Insignia	2009	2.0 d	a	227400	1;	u	6.2018	Stures hidropastiprinatajs,Klimata kontrole,Salona gaisa filtrs,Borta dators,Parkosanas sens. aizmugure,Parkosanas sens. prieksa,Lietus sensors,Kruiza kontrole,El. bagaznieka aizversana,Jumta relini,Sporta pakete,Vieglmetala diski,Roku balsti,Toneti aizmugurejie logi,Isofix stiprinajumi,Regulejama,Daudzfunkcionala,El. regulejami,Bi xenona,LED,Papild. bremzu signals,Miglas lukturi,Lampu mazgataji,…	1
5500	Opel Vivaro	2005	1.9 d	m 6 s	208661	11;	mb	11.2018	Stures hidropastiprinatajs,Elektr. stures pastiprinatajs,Parkosanas sens. aizmugure,Toneti aizmugurejie logi,Regulejama,El. regulejami,Apsildami,ABS,Centrala atslega,FM/AM,USB	1
3000	Opel Astra	2007	1.6 b	a 5 s	207000	9; m	u	5.2018	Stures hidropastiprinatajs,Kondicionieris,Salona gaisa filtrs,Servisa gramatina,Vieglmetala diski,Regulejama,Daudzfunkcionala,Miglas lukturi,ABS,Centrala atslega,Signalizacija,Imobilaizers,Air-bag,FM/AM,CD	1
2850	Opel Zafira	2008 aug	1.9 d	a	246000	9; m	mv	2.2018	Stures hidropastiprinatajs,Elektr. stures pastiprinatajs,Kondicionieris,Klimata kontrole,Salona gaisa filtrs,Riepu spiediena kontrole,Parkosanas sens. aizmugure,Parkosanas sens. prieksa,Lietus sensors,Kruiza kontrole,Jumta relini,Sakabes akis,Vieglmetala diski,Roku balsti,Toneti aizmugurejie logi,Regulejama,Miglas lukturi,El. regulejami,Apsildami,ABS,Centrala atslega,Signalizacija,Imobilaizers,Ai…	1
1730	Opel Combo	2003 jan	1.6 b	m 5 s	206500	13;	u	4.2018	Stures hidropastiprinatajs,Vieglmetala diski,Apsildami,ABS,Air-bag,FM/AM,CD	1
500	Opel Omega	1998 oct	2.0 b	m	306745	9;	s	6.2018	Kondicionieris,Borta dators,Vieglmetala diski,Daudzfunkcionala,Miglas lukturi,El. regulejami,Apsildami,ABS,Centrala atslega,Imobilaizers,Air-bag,FM/AM	1
12750	Opel Insignia	2014 feb	2.0 d	a	159800	2; m	u	11.2018	Elektr. stures pastiprinatajs,Kondicionieris,Klimata kontrole,Salona gaisa filtrs,Borta dators,Riepu spiediena kontrole,Parkosanas sens. aizmugure,Parkosanas sens. prieksa,Lietus sensors,Kruiza kontrole,El. bagaznieka aizversana,Servisa gramatina,Vieglmetala diski,Roku balsti,Toneti aizmugurejie logi,Isofix stiprinajumi,Regulejama,Daudzfunkcionala,El. regulejami,Apsildami,LED,El. regulejami,Apsil…	1
5990	Opel Astra	2011	1.7 d	m 6 s	189000	9; m	u	w	Elektr. stures pastiprinatajs,Klimata kontrole,Salona gaisa filtrs,Borta dators,Parkosanas sens. aizmugure,Parkosanas sens. prieksa,Kruiza kontrole,Jumta relini,Sakabes akis,Servisa gramatina,Toneti aizmugurejie logi,Isofix stiprinajumi,Regulejama,El. regulejama,Daudzfunkcionala,Automat. tuvas gaismas,ABS,Centrala atslega,Imobilaizers,Air-bag,ESP,ASR,FM/AM,CD,MP3,USB,Hands-free	1
3550	Opel Zafira	2006 mar	1.9 d	m 5 s	214000	9; m	mv	10.2018	Stures hidropastiprinatajs,Klimata kontrole,Borta dators,Kruiza kontrole,Jumta relini,Vieglmetala diski,Adas apdare,Roku balsti,Regulejama,Miglas lukturi,El. regulejami,Apsildami,ABS,Centrala atslega,Signalizacija,Imobilaizers,Air-bag,ESP,ASR,Markejums,FM/AM,CD	1
1390	Opel Zafira	2000 mar	2.0 d	m 5 s			mv	4.2018	Stures hidropastiprinatajs,Kondicionieris,Salona gaisa filtrs,Borta dators,Jumta relini,Vieglmetala diski,Regulejama,Daudzfunkcionala,Recaro,Miglas lukturi,El. regulejami,Apsildami,ABS,Centrala atslega,Signalizacija,Imobilaizers,Air-bag,ESP,ASR,FM/AM,CD	1
450	Opel Omega	2000 may	2.5 d	m 5 s		9; m	s	w	Stures hidropastiprinatajs,Kondicionieris,Klimata kontrole,Autonomais silditajs,Salona gaisa filtrs,Borta dators,Kruiza kontrole,Adas apdare,Roku balsti,Toneti aizmugurejie logi,Saulessargi logiem,Regulejama,Daudzfunkcionala,El. regulejami,Apsildami,Ar atminu,El. regulejami,Apsildami,ABS,Centrala atslega,Signalizacija,FM/AM,CD,CD mainitajs,Tel./mob.,Hands-free,Subwoofer	1
1260	Opel Astra	2001 mar	1.6 b	m	160964	9; m	h	1.2019	Stures hidropastiprinatajs,Kondicionieris,Klimata kontrole,Salona gaisa filtrs,Borta dators,Regulejama,Daudzfunkcionala,Apsildami,Recaro,ABS,Centrala atslega,Signalizacija,Imobilaizers,Air-bag,ESP,ASR,FM/AM,CD,MP3,USB,Subwoofer	1
1850	Opel Astra	2002	2.2 d	m	247895	5; m	u	1.2019	Elektr. stures pastiprinatajs,Kondicionieris,Jumta relini,Servisa gramatina,Regulejama,Sporta,El. regulejami,Apsildami,ABS,Centrala atslega,Imobilaizers,Air-bag,ESP,FM/AM,CD,MP3	1
2500	Opel Zafira	2006 jun	1.9 d	m 6 s	321200	10;	mv	12.2018	Stures hidropastiprinatajs,Kondicionieris,Borta dators,Lietus sensors,Kruiza kontrole,Sakabes akis,Vieglmetala diski,Roku balsti,Regulejama,Daudzfunkcionala,El. regulejami,Apsildami,ABS,Centrala atslega,Signalizacija,Imobilaizers,Air-bag,ESP,ASR,FM/AM,CD	1
3850	Opel Combo	2011 oct	1.3 d	m 5 s	189000	1;	u	3.2018	Stures hidropastiprinatajs,Salona gaisa filtrs,Regulejama,Papild. bremzu signals,Miglas lukturi,El. regulejami,Apsildami,ABS,Centrala atslega,Signalizacija,Imobilaizers,Air-bag,ESP	1
2880	Opel Vectra	2003 jan	2.2 d	a 5 s		7; m	s	11.2018		1
2999	Opel Meriva	2008 feb	1.7 d	m 5 s	189000	4; m	mv	1.2019	Stures hidropastiprinatajs,Elektr. stures pastiprinatajs,Kondicionieris,Autonomais silditajs,Salona gaisa filtrs,Kruiza kontrole,Servisa gramatina,Toneti aizmugurejie logi,Isofix stiprinajumi,Ledusskapis,Regulejama,LED bremzugunis,Papild. bremzu signals,Miglas lukturi,El. regulejami,Aptumsojosie,ABS,Centrala atslega,Signalizacija,Imobilaizers,Air-bag,ESP,ASR,FM/AM,CD,MP3	1
3990	Opel Vectra	2007 jul	1.9 d	m 6 s		7; m	u	w	Elektr. stures pastiprinatajs,Kondicionieris,Klimata kontrole,Salona gaisa filtrs,Borta dators,Parkosanas sens. aizmugure,Parkosanas sens. prieksa,Lietus sensors,Kruiza kontrole,Jumta relini,Servisa gramatina,Vieglmetala diski,Adas apdare,Roku balsti,Toneti aizmugurejie logi,Isofix stiprinajumi,Ledusskapis,Regulejama,Daudzfunkcionala,Apsildami,Xenona,Papild. bremzu signals,Miglas lukturi,Lampu ma…	1
650	Opel Vectra	1996	1.8 b	m	261000	9;	h	11.2018	Stures hidropastiprinatajs,Borta dators,Servisa gramatina,Vieglmetala diski,Miglas lukturi,El. regulejami,ABS,Centrala atslega	1
400	Opel Combo	2003	1.7 d	m	156876	1;	p	w	Elektr. stures pastiprinatajs,ABS,Centrala atslega,FM/AM	1
8150	Opel Insignia	2012 nov	2.0 d	m 6 s		5; m	u	12.2018	Stures hidropastiprinatajs,Kondicionieris,Klimata kontrole,Salona gaisa filtrs,Borta dators,Parkosanas sens. aizmugure,Parkosanas sens. prieksa,Lietus sensors,Kruiza kontrole,Sistema Starts-Stop,Jumta relini,Sakabes akis,Servisa gramatina,Vieglmetala diski,Roku balsti,Toneti aizmugurejie logi,Isofix stiprinajumi,Regulejama,Daudzfunkcionala,El. regulejami,Papild. bremzu signals,Miglas lukturi,Auto…	1
3390	Opel Zafira	2006	1.9 d	m 6 s	233600	7;	mv	w	Stures hidropastiprinatajs,Kondicionieris,Klimata kontrole,Salona gaisa filtrs,Lietus sensors,Kruiza kontrole,Jumta relini,Vieglmetala diski,Adas apdare,Roku balsti,Regulejama,Daudzfunkcionala,Miglas lukturi,Automat. tuvas gaismas,El. regulejami,Apsildami,ABS,Centrala atslega,Signalizacija,Imobilaizers,Air-bag,ESP,ASR,Markejums,FM/AM,CD	1
1850	Opel Astra Van	2002	2.2 d	m	247895	5; m	u	1.2019	Elektr. stures pastiprinatajs,Kondicionieris,Salona gaisa filtrs,Jumta relini,Servisa gramatina,Regulejama,Sporta,Papild. bremzu signals,Miglas lukturi,El. regulejami,Apsildami,ABS,Centrala atslega,Air-bag,ESP,FM/AM,CD,MP3	1
1500	Opel Astra Van	2006	1.6 b	m	402000	5;	u	1.2018	Stures hidropastiprinatajs,Klimata kontrole,Salona gaisa filtrs,Borta dators,Jumta relini,Vieglmetala diski,Roku balsti,Regulejama,Papild. bremzu signals,Miglas lukturi,El. regulejami,ABS,Centrala atslega,Signalizacija,Air-bag,FM/AM,CD	1
1650	Opel Astra	2003 jan	2.0 d	m 5 s		13;	u	7.2018	Stures hidropastiprinatajs,Elektr. stures pastiprinatajs,Kondicionieris,Salona gaisa filtrs,Jumta relini,Regulejama,El. regulejami,Apsildami,Papild. bremzu signals,El. regulejami,Apsildami,ABS,Centrala atslega,Imobilaizers,Air-bag,ESP,FM/AM,CD	1
650	Mitsubishi Lancer	1998	1.6 b	m	240000	10;	u	5.2018	Kondicionieris,Jumta relini,Vieglmetala diski,Regulejama,El. regulejami,Apsildami,ABS,FM/AM	1
4150	Mitsubishi Lancer	2008 jan	1.5 b/g	a 5 s	240000	13; m	s	9.2018	Elektr. stures pastiprinatajs,Kondicionieris,Klimata kontrole,Salona gaisa filtrs,Borta dators,Servisa gramatina,Vieglmetala diski,Roku balsti,Regulejama,Daudzfunkcionala,Apsildami,Papild. bremzu signals,Lampu mazgataji,Automat. tuvas gaismas,El. regulejami,Apsildami,ABS,Centrala atslega,Signalizacija,Imobilaizers,Air-bag,ESP,ASR,FM/AM,CD,CD mainitajs,MP3	1
1700	Mitsubishi Colt	2006	1.3 b	m	185000	10;	c	2.2018	Stures hidropastiprinatajs,Elektr. stures pastiprinatajs,Kondicionieris,Salona gaisa filtrs,Borta dators,Regulejama,Apsildami,El. regulejami,ABS,Centrala atslega,Signalizacija,Imobilaizers,Air-bag	1
2200	Mitsubishi Colt	2006 oct	1.3 b	m 5 s	117000	9; m	h	5.2018	Stures hidropastiprinatajs,Kondicionieris,Borta dators,Vieglmetala diski,Toneti aizmugurejie logi,Regulejama,Apsildami,Papild. bremzu signals,El. regulejami,Apsildami,ABS,Centrala atslega,Imobilaizers,Air-bag,FM/AM,CD	1
600	Mitsubishi Colt	1999 jul	1.3 b	m 5 s	252339	8;	h	10.2018	Stures hidropastiprinatajs,Kondicionieris,Salona gaisa filtrs,Vieglmetala diski,Regulejama,Papild. bremzu signals,ABS,Air-bag,FM/AM,MP3,USB,SDcard	1
3900	Mitsubishi Pajero	1997 oct	2.5 d	m 5 s		12;	o	1.2019	Stures hidropastiprinatajs,Salona gaisa filtrs,Jumta relini,Sakabes akis,Pilnpiedzina 4x4,Vieglmetala diski,Roku balsti,Toneti aizmugurejie logi,Regulejama,LED bremzugunis,Lampu mazgataji,Apsildami,Centrala atslega,Signalizacija,FM/AM,CD,CD mainitajs,DVD,MP3,SDcard	1
1500	Mitsubishi Eclipse	2000 dec	3.0 b	m 5 s	180000	7;	c	11.2019	Stures hidropastiprinatajs,Kondicionieris,Salona gaisa filtrs,Atpakalskata kamera,Kruiza kontrole,Luka,Spoileris,Slieksni,Vieglmetala diski,Regulejama,El. regulejami,Centrala atslega,Signalizacija,Air-bag	1
300	Mitsubishi Space Wagon	1999	2.0 d	m	265000	12; m	mv	1.2018		1
6600	Mitsubishi Outlander	2007 dec	2.2 d	m 6 s	190000	5; m	o	1.2019	Stures hidropastiprinatajs,Kondicionieris,Klimata kontrole,Autonomais silditajs,Salona gaisa filtrs,Borta dators,Parkosanas sens. aizmugure,Distances kontrole,Lietus sensors,Kruiza kontrole,Adaptiva kruizkontrole,Jumta relini,Pilnpiedzina 4x4,Servisa gramatina,Vieglmetala diski,Adas apdare,Roku balsti,Toneti aizmugurejie logi,Saulessargi logiem,Isofix stiprinajumi,Ledusskapis,Regulejama,Daudzfunk…	1
4500	Mitsubishi Outlander	2007 mar	2.0 d	m 6 s	303000	7;	o	6.2018	Stures hidropastiprinatajs,Kondicionieris,Klimata kontrole,Salona gaisa filtrs,Borta dators,Kruiza kontrole,Jumta relini,Sakabes akis,Servisa gramatina,Vieglmetala diski,Adas apdare,Toneti aizmugurejie logi,Regulejama,Apsildami,Miglas lukturi,Lampu mazgataji,Automat. tuvas gaismas,Automat. talas gaismas,El. regulejami,Apsildami,ABS,Centrala atslega,Signalizacija,Air-bag,FM/AM,CD	1
6800	Mitsubishi Outlander	2009 mar	2.4 b/g	a		5; m	o	7.2018	Stures hidropastiprinatajs,Elektr. stures pastiprinatajs,Kondicionieris,Klimata kontrole,Salona gaisa filtrs,Borta dators,Parkosanas sens. aizmugure,Lietus sensors,Kruiza kontrole,Jumta relini,Pilnpiedzina 4x4,Servisa gramatina,Vieglmetala diski,Roku balsti,Isofix stiprinajumi,Regulejama,Daudzfunkcionala,Apsildami,LED bremzugunis,Papild. bremzu signals,Miglas lukturi,Lampu mazgataji,Automat. tuva…	1
9950	Mitsubishi Pajero	2008 feb	3.2 d	a	221000	9; m	o	10.2018	Stures hidropastiprinatajs,Kondicionieris,Klimata kontrole,Salona gaisa filtrs,Borta dators,Parkosanas sens. aizmugure,Lietus sensors,Kruiza kontrole,Jumta relini,Sakabes akis,Pilnpiedzina 4x4,Spoileris,Slieksni,Servisa gramatina,Vieglmetala diski,Adas apdare,Roku balsti,Toneti aizmugurejie logi,Saulessargi logiem,Regulejama,Daudzfunkcionala,El. regulejami,Apsildami,Xenona,Papild. bremzu signals,…	1
500	Mitsubishi Pajero	1985	2.5 d	m 5 s	300000	13;	o	w		1
7450	Mitsubishi Asx	2011 feb	1.8 d	m 6 s	210000	5;	o	10.2018	Stures hidropastiprinatajs,Elektr. stures pastiprinatajs,Kondicionieris,Klimata kontrole,Salona gaisa filtrs,Borta dators,Lietus sensors,Kruiza kontrole,Sistema Starts-Stop,Sakabes akis,Servisa gramatina,Vieglmetala diski,Regulejama,Papild. bremzu signals,Miglas lukturi,Automat. tuvas gaismas,El. regulejami,Apsildami,ABS,Centrala atslega,Imobilaizers,Air-bag,FM/AM,CD,USB,Bluetooth,Hands-free	1
7200	Mitsubishi Outlander	2007 nov	2.4 b	a	171000	5; m	o	3.2018	Stures hidropastiprinatajs,Kondicionieris,Klimata kontrole,Salona gaisa filtrs,Borta dators,Atpakalskata kamera,Lietus sensors,Kruiza kontrole,Keyless Go,Jumta relini,Pilnpiedzina 4x4,Spoileris,Vieglmetala diski,Adas apdare,Roku balsti,Toneti aizmugurejie logi,Isofix stiprinajumi,Ledusskapis,Regulejama,Daudzfunkcionala,Sporta,El. regulejami,Apsildami,Xenona,LED bremzugunis,Papild. bremzu signals,…	1
9200	Mitsubishi Outlander	2011 aug	2.2 d	m 6 s	218016	5; m	o	w	Stures hidropastiprinatajs,Kondicionieris,Klimata kontrole,Salona gaisa filtrs,Borta dators,Atpakalskata kamera,Kruiza kontrole,Jumta relini,Pilnpiedzina 4x4,Servisa gramatina,Vieglmetala diski,Adas apdare,Roku balsti,Toneti aizmugurejie logi,Ledusskapis,Regulejama,Daudzfunkcionala,El. regulejami,Apsildami,LED,LED bremzugunis,Papild. bremzu signals,Miglas lukturi,Automat. tuvas gaismas,El. regule…	1
700	Mitsubishi Colt	1993 aug	1.3 b	m 5 s	246928	1;	c	7.2018	Stures hidropastiprinatajs,Salona gaisa filtrs,Toneti aizmugurejie logi,Regulejama,Centrala atslega,Signalizacija,FM/AM,CD	1
420	Mitsubishi Carisma	1998 nov	1.8 b	m	293950	13; m	h	3.2018		1
300	Mitsubishi Space Runner	1998 apr	2.0 d	m 5 s		13;	mv	11.2018	Stures hidropastiprinatajs,Jumta relini,Sakabes akis,Vieglmetala diski,Regulejama,El. regulejami	1
3000	Mitsubishi Pajero	2004 mar	2.5 d	m 5 s	225000	7;	o	11.2018	Stures hidropastiprinatajs,Kondicionieris,Klimata kontrole,Salona gaisa filtrs,Sakabes akis,Pilnpiedzina 4x4,Slieksni,Vieglmetala diski,Adas apdare,Regulejama,Apsildami,El. regulejami,ABS,Centrala atslega,Air-bag,FM/AM,CD,Subwoofer	1
3000	Mitsubishi Pajero	1998	2.8 d	a	369000	7;	o	12.2018		1
4250	Mitsubishi Outlander	2007 dec	2.4 b	a	249409	5; m	o	10.2018	Stures hidropastiprinatajs,Kondicionieris,Klimata kontrole,Salona gaisa filtrs,Borta dators,Lietus sensors,Jumta relini,Pilnpiedzina 4x4,Spoileris,Slieksni,Sporta pakete,Vieglmetala diski,Toneti aizmugurejie logi,Regulejama,Apsildami,Papild. bremzu signals,Miglas lukturi,El. regulejami,ABS,Centrala atslega,Signalizacija,Imobilaizers,Air-bag,FM/AM,CD	1
1175	Mitsubishi Lancer	2006	1.6 b	m	208000	13;	s	9.2018	Stures hidropastiprinatajs,Kondicionieris,Klimata kontrole,Borta dators,Vieglmetala diski,Roku balsti,Regulejama,Apsildami,LED bremzugunis,Papild. bremzu signals,El. regulejami,Apsildami,ABS,Centrala atslega,Signalizacija,Imobilaizers,Air-bag,FM/AM,CD,MP3	1
850	Mitsubishi Galant	2000	2.4 b/g	a	293000	9;	u	1.2019	Stures hidropastiprinatajs,Klimata kontrole,Salona gaisa filtrs,Borta dators,Parkosanas sens. aizmugure,Kruiza kontrole,Jumta relini,Vieglmetala diski,Adas apdare,Regulejama,El. regulejami,Apsildami,Miglas lukturi,El. regulejami,Apsildami,El. nolokami,ABS,Centrala atslega,Signalizacija,Air-bag,FM/AM,CD,Subwoofer	1
2150	Mitsubishi Lancer	2007	1.6 b	m	280000	5;	u	11.2018	Stures hidropastiprinatajs,Klimata kontrole,Salona gaisa filtrs,Spoileris,Slieksni,Sporta pakete,Vieglmetala diski,Toneti aizmugurejie logi,Regulejama,Sporta,LED bremzugunis,Papild. bremzu signals,Miglas lukturi,El. regulejami,Apsildami,Aptumsojosie,ABS,Centrala atslega,Signalizacija,Imobilaizers,Air-bag,FM/AM,CD,MP3	1
3950	Peugeot 307	2006 dec	2.0 d	m 6 s	195000	7; m	ca	9.2018	Elektr. stures pastiprinatajs,Kondicionieris,Klimata kontrole,Salona gaisa filtrs,Borta dators,Parkosanas sens. aizmugure,Lietus sensors,Kruiza kontrole,Vieglmetala diski,Adas apdare,Ledusskapis,Regulejama,LED,LED bremzugunis,Papild. bremzu signals,Miglas lukturi,Automat. tuvas gaismas,El. regulejami,Apsildami,El. nolokami,ABS,Centrala atslega,Signalizacija,Air-bag,ESP,FM/AM,CD,CD mainitajs	1
1800	Peugeot Boxer	2004	2.2 d	m 5 s	280000	1;	-	11.2018	Stures hidropastiprinatajs,Borta dators,Parkosanas sens. aizmugure,Sakabes akis,Roku balsti,Toneti aizmugurejie logi,Regulejama,Daudzfunkcionala,Papild. bremzu signals,El. regulejami,Apsildami,ABS,Centrala atslega,Air-bag,FM/AM	1
1950	Peugeot 307	2003 may	2.0 d	m 5 s	210900	2; m	u	11.2018	Stures hidropastiprinatajs,Klimata kontrole,Salona gaisa filtrs,Borta dators,Lietus sensors,El. durvju aizversana,Jumta relini,Panoramas luka,Roku balsti,Toneti aizmugurejie logi,Regulejama,Papild. bremzu signals,El. regulejami,ABS,Centrala atslega,Signalizacija,Imobilaizers,Air-bag,ESP,FM/AM,CD	1
3899	Peugeot 207	2008 sep	1.6 d	m 5 s	222008	7;	ca	7.2018	Stures hidropastiprinatajs,Kondicionieris,Klimata kontrole,Salona gaisa filtrs,Borta dators,Parkosanas sens. aizmugure,Vieglmetala diski,Regulejama,LED bremzugunis,El. regulejami,El. nolokami,ABS,Centrala atslega,Signalizacija,Air-bag,ESP,FM/AM,CD	1
14600	Peugeot 308	2014 dec	2.0 d	a 6 s	88000	5; m	u	12.2018	Elektr. stures pastiprinatajs,Kondicionieris,Klimata kontrole,Salona gaisa filtrs,Borta dators,Riepu spiediena kontrole,Parkosanas sens. aizmugure,Parkosanas sens. prieksa,Atpakalskata kamera,Distances kontrole,Lietus sensors,Kruiza kontrole,Adaptiva kruizkontrole,Automatiska parkosana,Avarijas bremzesanas sist.,Keyless Go,Sistema Starts-Stop,Jumta relini,Sakabes akis,Panoramas luka,Spoileris,Spo…	1
3000	Peugeot 1007	2008	1.4 d	m 5 s	84804	1;	h	8.2018	Stures hidropastiprinatajs,Kondicionieris,Borta dators,El. durvju aizversana,Vieglmetala diski,Toneti aizmugurejie logi,Regulejama,Papild. bremzu signals,Miglas lukturi,El. regulejami,Apsildami,ABS,Centrala atslega,Air-bag,ESP,FM/AM,CD,MP3	1
2650	Peugeot 407	2005 dec	2.0 d	m 6 s	323200	5; m	u	11.2018	Stures hidropastiprinatajs,Kondicionieris,Klimata kontrole,Salona gaisa filtrs,Borta dators,Riepu spiediena kontrole,Parkosanas sens. aizmugure,Lietus sensors,Kruiza kontrole,Jumta relini,Panoramas luka,Servisa gramatina,Vieglmetala diski,Roku balsti,Toneti aizmugurejie logi,Regulejama,Daudzfunkcionala,LED,LED bremzugunis,Papild. bremzu signals,Miglas lukturi,Automat. tuvas gaismas,El. regulejami…	1
4950	Peugeot Boxer	2007 oct	2.2 d	m 6 s	240987	1;	-	6.2018	Stures hidropastiprinatajs,Kondicionieris,Salona gaisa filtrs,Lietus sensors,Jumta relini,Saulessargi logiem,Regulejama,Daudzfunkcionala,Papild. bremzu signals,El. regulejami,Apsildami,ABS,Centrala atslega,Imobilaizers,Air-bag,ESP,FM/AM,CD	1
2450	Peugeot 307	2003 nov	1.6 b	m 5 s	170463	13; m	h	10.2018	Stures hidropastiprinatajs,Kondicionieris,Borta dators,Regulejama,El. regulejami,ABS,Centrala atslega,Signalizacija,Imobilaizers,Air-bag,FM/AM	1
1600	Peugeot 307	2003	2.0 d	m 5 s	334000	13;	h	1.2019	Stures hidropastiprinatajs,Salona gaisa filtrs,Borta dators,Parkosanas sens. aizmugure,Vieglmetala diski,Toneti aizmugurejie logi,Regulejama,Automat. tuvas gaismas,El. regulejami,ABS,Centrala atslega,Imobilaizers,Air-bag,FM/AM,CD,MP3,USB,Subwoofer	1
2450	Peugeot Partner	2004	2.0 d	m	240000	12; m	mv	7.2018		1
16900	Peugeot Expert	2015 aug	2.0 d	m 6 s	37000	5; m	mv	8.2018	Elektr. stures pastiprinatajs,Kondicionieris,Klimata kontrole,Salona gaisa filtrs,Borta dators,Riepu spiediena kontrole,Parkosanas sens. aizmugure,Lietus sensors,Kruiza kontrole,Servisa gramatina,Roku balsti,Isofix stiprinajumi,Regulejama,Daudzfunkcionala,Apsildami,Papild. bremzu signals,Miglas lukturi,Automat. tuvas gaismas,El. regulejami,Apsildami,El. nolokami,ABS,Centrala atslega,Signalizacija…	1
6600	Peugeot 4007	2007 dec	2.2 d	m 6 s	190000	5; m	o	1.2019	Stures hidropastiprinatajs,Kondicionieris,Klimata kontrole,Autonomais silditajs,Salona gaisa filtrs,Borta dators,Parkosanas sens. aizmugure,Distances kontrole,Lietus sensors,Kruiza kontrole,Adaptiva kruizkontrole,Jumta relini,Pilnpiedzina 4x4,Servisa gramatina,Vieglmetala diski,Adas apdare,Roku balsti,Toneti aizmugurejie logi,Saulessargi logiem,Isofix stiprinajumi,Ledusskapis,Regulejama,Daudzfunk…	1
1500	Peugeot 206	2003	2.0 d	m 5 s	266000	7;	h	11.2018	Stures hidropastiprinatajs,Kondicionieris,Klimata kontrole,Borta dators,Lietus sensors,Vieglmetala diski,Sporta,Sporta,Automat. tuvas gaismas,El. regulejami,ABS,Centrala atslega,Imobilaizers,Air-bag,FM/AM,CD,MP3,USB	1
990	Peugeot 406	1998 nov	2.0 d	m	219234	9; m	u	11.2018	Stures hidropastiprinatajs,Kondicionieris,Salona gaisa filtrs,Lietus sensors,Sakabes akis,Saulessargi logiem,Regulejama,Papild. bremzu signals,Miglas lukturi,ABS,Centrala atslega,Signalizacija,Imobilaizers,Air-bag,FM/AM,CD	1
2500	Peugeot 207	2007	1.6 b	m 5 s	147000	9;	ca	11.2018	Stures hidropastiprinatajs,Elektr. stures pastiprinatajs,Kondicionieris,Klimata kontrole,Borta dators,Riepu spiediena kontrole,Parkosanas sens. aizmugure,Kruiza kontrole,Slieksni,Vieglmetala diski,Adas apdare,Ledusskapis,Regulejama,Daudzfunkcionala,Ventilejami,Papild. bremzu signals,Miglas lukturi,Automat. tuvas gaismas,El. regulejami,El. nolokami,ABS,Centrala atslega,Air-bag,ESP,ASR,FM/AM,CD,DVD…	1
2250	Peugeot 407	2004 dec	1.8 b	m 5 s	259000	5; m	u	9.2018	Stures hidropastiprinatajs,Kondicionieris,Klimata kontrole,Jumta relini,Sakabes akis,Panoramas luka,Vieglmetala diski,Toneti aizmugurejie logi,Apsildami,ABS,Centrala atslega,Air-bag,ESP,FM/AM,CD	1
1499	Peugeot 407	2005 sep	2.0 d	a 4 s	200000		u	6.2018		1
1100	Peugeot 306	1999 mar	1.6 b	m 5 s	171000	9; m	s	1.2018	Stures hidropastiprinatajs,Kondicionieris,Lietus sensors,Regulejama,Apsildami,Miglas lukturi,El. regulejami,Apsildami,ABS,Centrala atslega,Air-bag,ESP,FM/AM	1
2500	Peugeot 607	2003 mar	2.2 d	a 4 s	370000	13; m	s	6.2018	Stures hidropastiprinatajs,Kondicionieris,Borta dators,Parkosanas sens. aizmugure,Lietus sensors,Kruiza kontrole,El. aizmugures saulessargs,Adas apdare,Roku balsti,Toneti aizmugurejie logi,Ledusskapis,Regulejama,El. regulejami,Ar atminu,Miglas lukturi,Automat. tuvas gaismas,El. regulejami,Apsildami,Aptumsojosie,El. nolokami,ABS,Centrala atslega,Signalizacija,Imobilaizers,Air-bag,ESP,ASR,FM/AM,CD …	1
16900	Peugeot Expert	2015 aug	2.0 d	m 6 s	45000	2; m	mv	7.2018	Stures hidropastiprinatajs,Kondicionieris,Klimata kontrole,Salona gaisa filtrs,Borta dators,Riepu spiediena kontrole,Parkosanas sens. aizmugure,Lietus sensors,Kruiza kontrole,Servisa gramatina,Vieglmetala diski,Roku balsti,Isofix stiprinajumi,Regulejama,Daudzfunkcionala,Apsildami,Papild. bremzu signals,Miglas lukturi,Automat. tuvas gaismas,El. regulejami,Apsildami,El. nolokami,ABS,Centrala atsleg…	1
8900	Peugeot 508	2012 nov	1.6 b	m 6 s	66000	2; m	s	10.2018	Elektr. stures pastiprinatajs,Kondicionieris,Klimata kontrole,Salona gaisa filtrs,Borta dators,Parkosanas sens. aizmugure,Lietus sensors,Kruiza kontrole,Servisa gramatina,Vieglmetala diski,Roku balsti,Isofix stiprinajumi,Regulejama,Daudzfunkcionala,El. regulejami,LED bremzugunis,Papild. bremzu signals,Miglas lukturi,Automat. tuvas gaismas,El. regulejami,Apsildami,Aptumsojosie,ABS,Centrala atslega…	1
2350	Peugeot 407	2005 may	2.0 b	m 5 s	228804	7;	s	11.2018	Stures hidropastiprinatajs,Kondicionieris,Klimata kontrole,Salona gaisa filtrs,Borta dators,Lietus sensors,Kruiza kontrole,Roku balsti,Regulejama,Daudzfunkcionala,Xenona,Miglas lukturi,Automat. tuvas gaismas,El. regulejami,Aptumsojosie,ABS,Centrala atslega,Air-bag,ESP,FM/AM,CD,CD mainitajs,MP3,LCD,Navigacija,Tel./mob.,Hands-free	1
4750	Peugeot 207	2011 jun	1.6 b	m 5 s	103850	7; m	u	6.2018		1
1900	Peugeot 406	2004 jun	2.0 d	m 5 s	307934	7; m	u	10.2018	Stures hidropastiprinatajs,Kondicionieris,Klimata kontrole,Salona gaisa filtrs,Borta dators,Lietus sensors,Avarijas bremzesanas sist.,Jumta relini,Sakabes akis,Servisa gramatina,Vieglmetala diski,Regulejama,Apsildami,LED bremzugunis,Papild. bremzu signals,Miglas lukturi,Lampu mazgataji,Automat. tuvas gaismas,El. regulejami,Apsildami,ABS,Centrala atslega,Imobilaizers,Air-bag,FM/AM,CD,MP3,USB	1
6190	Peugeot 308	2011 jul	1.6 d	m 6 s		5; m	h	1.2019	Stures hidropastiprinatajs,Kondicionieris,Klimata kontrole,Salona gaisa filtrs,Borta dators,Parkosanas sens. aizmugure,Parkosanas sens. prieksa,Lietus sensors,Kruiza kontrole,Avarijas bremzesanas sist.,El. durvju aizversana,Panoramas luka,Sporta pakete,Servisa gramatina,Vieglmetala diski,Roku balsti,Toneti aizmugurejie logi,Saulessargi logiem,Isofix stiprinajumi,Regulejama,Daudzfunkcionala,Recaro…	1
2200	Peugeot 307	2005 apr	2.0 d	m	30002	9; m	h	6.2018	Stures hidropastiprinatajs,Elektr. stures pastiprinatajs,Kondicionieris,Klimata kontrole,Salona gaisa filtrs,Borta dators,Lietus sensors,Kruiza kontrole,Servisa gramatina,Vieglmetala diski,Roku balsti,Regulejama,Papild. bremzu signals,Miglas lukturi,El. regulejami,Apsildami,El. nolokami,ABS,Centrala atslega,Signalizacija,Imobilaizers,Air-bag,FM/AM,CD	1
800	Peugeot 406	2000 dec	1.8 b	m 5 s	135000	1;	u	3.2018		1
699	Peugeot 406	2000	1.8 b/g	m 5 s	280000	13; m	s	6.2018	Stures hidropastiprinatajs,Kondicionieris,El. durvju aizversana,Vieglmetala diski,Regulejama,Papild. bremzu signals,Automat. tuvas gaismas,ABS,Centrala atslega,Imobilaizers,Air-bag	1
1399	Peugeot 307	2003 aug	2.0 b	m 5 s	294567	7; m	p	6.2018	Stures hidropastiprinatajs,Kondicionieris,Klimata kontrole,Salona gaisa filtrs,Parkosanas sens. aizmugure,Lietus sensors,Kruiza kontrole,Jumta relini,Panoramas luka,Vieglmetala diski,Roku balsti,Regulejama,Papild. bremzu signals,Miglas lukturi,Automat. tuvas gaismas,El. regulejami,Apsildami,ABS,Centrala atslega,FM/AM,CD	1
38900	Porsche 911	2006 mar	3.8 b	a	141050	5; m	ca	5.2018	Stures hidropastiprinatajs,Klimata kontrole,Salona gaisa filtrs,Borta dators,Parkosanas sens. aizmugure,Lietus sensors,Kruiza kontrole,Servisa gramatina,Vieglmetala diski,Adas apdare,Regulejama,Daudzfunkcionala,El. regulejami,Apsildami,Sporta,Xenona,Miglas lukturi,Lampu mazgataji,El. regulejami,ABS,Centrala atslega,Imobilaizers,Air-bag,FM/AM,CD,Navigacija,Hands-free	1
14990	Porsche Boxster	2003 feb	3.2 b	a	141000	1; m	ca	12.2017		1
18500	Porsche Cayenne	2009	3.0 d	a 6 s	206000	5;	o	7.2018	Kondicionieris,Klimata kontrole,Autonomais silditajs,Borta dators,Riepu spiediena kontrole,Parkosanas sens. aizmugure,Parkosanas sens. prieksa,El. bagaznieka aizversana,Pilnpiedzina 4x4,Pneimopiekare,Servisa gramatina,Vieglmetala diski,Adas apdare,Roku balsti,Toneti aizmugurejie logi,El. regulejami,Apsildami,Ar atminu,ABS,Centrala atslega,Signalizacija,Imobilaizers,Air-bag,ESP,ASR,Markejums,FM/AM…	1
43900	Porsche Panamera	2012	4.8 b	a	98280	13; m	s	1.2018	Salona gaisa filtrs,Atpakalskata kamera,Lietus sensors,Kruiza kontrole,Keyless Go,Pilnpiedzina 4x4,Pneimopiekare,Adas apdare,Toneti aizmugurejie logi,El. regulejama,Daudzfunkcionala,Ar atminu,El. regulejami,Apsildami,Ar atminu,Bi xenona,Miglas lukturi,El. regulejami,Apsildami,El. nolokami,Ar atminu,ABS,Signalizacija,Imobilaizers,Air-bag,ESP,MP3,Hands-free	1
134900	Porsche Panamera	2017	4.0 d	a	110	7; m	s	10.2019	Salona gaisa filtrs,Riepu spiediena kontrole,Atpakalskata kamera,Nakts redzamibas kamera,Lietus sensors,Kruiza kontrole,Keyless Go,Pilnpiedzina 4x4,Pneimopiekare,Servisa gramatina,Adas apdare,Toneti aizmugurejie logi,Isofix stiprinajumi,El. regulejama,Daudzfunkcionala,Apsildama,Ar atminu,El. regulejami,Apsildami,Ar atminu,El. regulejami,Apsildami,El. nolokami,Ar atminu,ABS,Signalizacija,Imobilaiz…	1
79000	Porsche 911	2010 mar	3.8 b	a 7 s	86000	9; m	c	7.2018	Elektr. stures pastiprinatajs,Klimata kontrole,Salona gaisa filtrs,Borta dators,Riepu spiediena kontrole,Parkosanas sens. aizmugure,Lietus sensors,Kruiza kontrole,Luka,Pilnpiedzina 4x4,Spoileris,Adas apdare,Roku balsti,Saulessargi logiem,El. regulejami,Apsildami,Sporta,Bi xenona,LED bremzugunis,Papild. bremzu signals,Miglas lukturi,Lampu mazgataji,ABS,Centrala atslega,Signalizacija,Imobilaizers,A…	1
84900	Porsche Cayenne	2016	3.6 b	a	12000	7; m	o	2.2018	Elektr. stures pastiprinatajs,Klimata kontrole,Salona gaisa filtrs,Borta dators,Riepu spiediena kontrole,Parkosanas sens. aizmugure,Parkosanas sens. prieksa,Atpakalskata kamera,Distances kontrole,Lietus sensors,Kruiza kontrole,Adaptiva kruizkontrole,Avarijas bremzesanas sist.,Keyless Go,Sistema Starts-Stop,El. bagaznieka aizversana,El. durvju aizversana,Jumta relini,Panoramas luka,Pilnpiedzina 4x…	1
12900	Porsche Cayenne	2007 may	4.8 b	a	202750	5;	o	3.2018	Stures hidropastiprinatajs,Klimata kontrole,Salona gaisa filtrs,Borta dators,Riepu spiediena kontrole,Parkosanas sens. aizmugure,Parkosanas sens. prieksa,Lietus sensors,Kruiza kontrole,El. bagaznieka aizversana,Luka,Pilnpiedzina 4x4,Pneimopiekare,Vieglmetala diski,Adas apdare,Regulejama,Daudzfunkcionala,El. regulejami,Apsildami,Xenona,Miglas lukturi,Lampu mazgataji,El. regulejami,Apsildami,El. no…	1
34900	Porsche Cayenne	2007 may	4.8 b	a	134600	1;	o	4.2018	Stures hidropastiprinatajs,Klimata kontrole,Salona gaisa filtrs,Borta dators,Parkosanas sens. aizmugure,Parkosanas sens. prieksa,Atpakalskata kamera,Lietus sensors,Kruiza kontrole,Keyless Go,El. bagaznieka aizversana,Panoramas luka,Pilnpiedzina 4x4,Pneimopiekare,Sporta pakete,Vieglmetala diski,Adas apdare,El. regulejama,Daudzfunkcionala,El. regulejami,Apsildami,Xenona,Miglas lukturi,Lampu mazgata…	1
4000	Porsche 944	1991	2.5 b	m	197000	2; m	c	11.2018	Stures hidropastiprinatajs,Kondicionieris,El. bagaznieka aizversana,Luka,Spoileris,Sporta pakete,Vieglmetala diski,Adas apdare,Roku balsti,Regulejama,Sporta,El. regulejami,Sporta,Miglas lukturi,El. regulejami,Centrala atslega,Signalizacija	1
13000	Porsche Cayenne	2006 oct	3.2 b/g	a	99425	5; m	o	10.2019	Stures hidropastiprinatajs,Kondicionieris,Klimata kontrole,Salona gaisa filtrs,Borta dators,Parkosanas sens. aizmugure,Parkosanas sens. prieksa,Atpakalskata kamera,Lietus sensors,Kruiza kontrole,Pilnpiedzina 4x4,Spoileris,Servisa gramatina,Vieglmetala diski,Adas apdare,Roku balsti,Toneti aizmugurejie logi,Regulejama,Apsildama,El. regulejami,Apsildami,Xenona,LED bremzugunis,Miglas lukturi,Lampu ma…	1
29900	Porsche Cayenne	2011	3.0 d	a	152000	10; m	o	1.2018	Stures hidropastiprinatajs,Klimata kontrole,Borta dators,Riepu spiediena kontrole,Parkosanas sens. aizmugure,Parkosanas sens. prieksa,Kruiza kontrole,Keyless Go,Sistema Starts-Stop,El. bagaznieka aizversana,Pilnpiedzina 4x4,Servisa gramatina,Vieglmetala diski,Adas apdare,Roku balsti,Toneti aizmugurejie logi,Isofix stiprinajumi,Regulejama,Daudzfunkcionala,El. regulejami,Apsildami,Bi xenona,Papild.…	1
28500	Porsche Cayenne	2010 nov	3.0 d	a 8 s		5;	o	9.2018	Stures hidropastiprinatajs,Elektr. stures pastiprinatajs,Kondicionieris,Klimata kontrole,Autonomais silditajs,Salona gaisa filtrs,Borta dators,Riepu spiediena kontrole,Parkosanas sens. aizmugure,Parkosanas sens. prieksa,Lietus sensors,Kruiza kontrole,Adaptiva kruizkontrole,Cela zimju atpazis. sistema,Sistema Starts-Stop,El. bagaznieka aizversana,Sakabes akis,Luka,Panoramas luka,Pilnpiedzina 4x4,P…	1
33900	Porsche Panamera	2009 nov	4.8 b	a	137717	2; m	h	9.2018	Stures hidropastiprinatajs,Klimata kontrole,Salona gaisa filtrs,Borta dators,Riepu spiediena kontrole,Parkosanas sens. aizmugure,Parkosanas sens. prieksa,Lietus sensors,Kruiza kontrole,El. bagaznieka aizversana,Sakabes akis,Pilnpiedzina 4x4,Pneimopiekare,Spoileris,Servisa gramatina,Vieglmetala diski,Adas apdare,Roku balsti,Toneti aizmugurejie logi,Saulessargi logiem,Isofix stiprinajumi,El. regule…	1
10990	Porsche Cayenne	2008 mar	4.8 b	a	158000	7; m	o	12.2018	Stures hidropastiprinatajs,Kondicionieris,Klimata kontrole,Salona gaisa filtrs,Borta dators,Lietus sensors,Kruiza kontrole,Luka,Pilnpiedzina 4x4,Servisa gramatina,Vieglmetala diski,Adas apdare,Roku balsti,Toneti aizmugurejie logi,Isofix stiprinajumi,Regulejama,Daudzfunkcionala,El. regulejami,Apsildami,Ar atminu,Xenona,Papild. bremzu signals,Miglas lukturi,Lampu mazgataji,El. regulejami,Apsildami,…	1
33900	Porsche Cayenne	2011 jul	3.0 d	a	164000	5;	o	12.2018	Stures hidropastiprinatajs,Klimata kontrole,Salona gaisa filtrs,Borta dators,Riepu spiediena kontrole,Parkosanas sens. aizmugure,Parkosanas sens. prieksa,Lietus sensors,Kruiza kontrole,Keyless Go,Sistema Starts-Stop,El. bagaznieka aizversana,Pilnpiedzina 4x4,Pneimopiekare,Servisa gramatina,Vieglmetala diski,Adas apdare,Roku balsti,Toneti aizmugurejie logi,Isofix stiprinajumi,Regulejama,Daudzfunkc…	1
65900	Porsche Cayenne	2017 jul	3.0 d	a 8 s	10000	5; m	o	7.2019	Stures hidropastiprinatajs,Elektr. stures pastiprinatajs,Klimata kontrole,Borta dators,Riepu spiediena kontrole,Parkosanas sens. aizmugure,Parkosanas sens. prieksa,Atpakalskata kamera,Kruiza kontrole,Klusuma zonu asistents,Keyless Go,Sistema Starts-Stop,El. bagaznieka aizversana,Luka,Pilnpiedzina 4x4,Servisa gramatina,Vieglmetala diski,Adas apdare,Roku balsti,Toneti aizmugurejie logi,Isofix stipr…	1
29900	Porsche Panamera	2010 jun	4.8 b	a 7 s	198000	7; m	s	10.2019	Stures hidropastiprinatajs,Elektr. stures pastiprinatajs,Kondicionieris,Klimata kontrole,Salona gaisa filtrs,Borta dators,Riepu spiediena kontrole,Parkosanas sens. aizmugure,Parkosanas sens. prieksa,Distances kontrole,Lietus sensors,Kruiza kontrole,Sistema Starts-Stop,El. bagaznieka aizversana,Luka,Pilnpiedzina 4x4,Pneimopiekare,Spoileris,Sporta pakete,Servisa gramatina,Vieglmetala diski,Adas apd…	1
12900	Porsche Cayenne	2007	4.8 b	a	140000	9; m	o	w		1
36000	Porsche Cayenne	2011	3.0 d	a 8 s	148000	1;	o	8.2018	Stures hidropastiprinatajs,Elektr. stures pastiprinatajs,Kondicionieris,Klimata kontrole,Salona gaisa filtrs,Borta dators,Riepu spiediena kontrole,Parkosanas sens. aizmugure,Parkosanas sens. prieksa,Atpakalskata kamera,Lietus sensors,Kruiza kontrole,Keyless Go,Sistema Starts-Stop,El. bagaznieka aizversana,Sakabes akis,Pilnpiedzina 4x4,Spoileris,Sporta pakete,Servisa gramatina,Vieglmetala diski,Ad…	1
49000	Porsche Macan	2014 may	3.0 d	a 7 s	84000	2; m	o	6.2018	Elektr. stures pastiprinatajs,Klimata kontrole,Salona gaisa filtrs,Borta dators,Riepu spiediena kontrole,Parkosanas sens. aizmugure,Parkosanas sens. prieksa,Atpakalskata kamera,Distances kontrole,Lietus sensors,Kruiza kontrole,Keyless Go,Sistema Starts-Stop,El. bagaznieka aizversana,Panoramas luka,Pilnpiedzina 4x4,Spoileris,Servisa gramatina,Vieglmetala diski,Adas apdare,Roku balsti,Isofix stipri…	1
10900	Porsche Cayenne	2003 jan	4.5 b	a		5; m	o	w		1
45000	Porsche Cayenne	2013 dec	3.0 d	a 8 s	105000	5; m	o	7.2018	Stures hidropastiprinatajs,Elektr. stures pastiprinatajs,Kondicionieris,Klimata kontrole,Autonomais silditajs,Salona gaisa filtrs,Borta dators,Riepu spiediena kontrole,Parkosanas sens. aizmugure,Parkosanas sens. prieksa,Atpakalskata kamera,Distances kontrole,Lietus sensors,Kruiza kontrole,Klusuma zonu asistents,Paligsistema brauks. joslas,Avarijas bremzesanas sist.,Sistema Starts-Stop,El. bagazni…	1
7900	Porsche Cayenne	2005	3.2 b/g	a		9; m	o	5.2018	Stures hidropastiprinatajs,Kondicionieris,Klimata kontrole,Autonomais silditajs,Salona gaisa filtrs,Borta dators,Riepu spiediena kontrole,Parkosanas sens. aizmugure,Parkosanas sens. prieksa,Lietus sensors,Kruiza kontrole,Jumta relini,Luka,Panoramas luka,Pilnpiedzina 4x4,Sporta pakete,Servisa gramatina,Vieglmetala diski,Adas apdare,Roku balsti,Toneti aizmugurejie logi,Isofix stiprinajumi,Regulejam…	1
8200	Porsche Cayenne	2005	3.2 b/g	a		12;	o	11.2018	Stures hidropastiprinatajs,Elektr. stures pastiprinatajs,Kondicionieris,Klimata kontrole,Salona gaisa filtrs,Borta dators,Parkosanas sens. aizmugure,Parkosanas sens. prieksa,Atpakalskata kamera,Distances kontrole,Lietus sensors,Kruiza kontrole,Avarijas bremzesanas sist.,El. bagaznieka aizversana,El. durvju aizversana,Jumta relini,Sakabes akis,Luka,Pilnpiedzina 4x4,Pneimopiekare,Spoileris,Slieksni…	1
63500	Porsche Cayenne	2015 nov	4.2 d	a 8 s	86000	5; m	o	11.2018	Elektr. stures pastiprinatajs,Klimata kontrole,Salona gaisa filtrs,Borta dators,Riepu spiediena kontrole,Parkosanas sens. aizmugure,Parkosanas sens. prieksa,Atpakalskata kamera,Lietus sensors,Kruiza kontrole,Avarijas bremzesanas sist.,Keyless Go,Sistema Starts-Stop,El. bagaznieka aizversana,El. durvju aizversana,Sakabes akis,Panoramas luka,Pilnpiedzina 4x4,Pneimopiekare,Spoileris,Sporta pakete,Se…	1
750	Rover 200	1999 sep	2.0 d	m 5 s	271042	8;	h	12.2018	Stures hidropastiprinatajs,Luka,Servisa gramatina,ABS,Centrala atslega,Signalizacija,Air-bag,FM/AM,MP3,USB	1
1600	Rover 25	2003	1.8 b	m	213858	7; m	h	11.2017	Stures hidropastiprinatajs,Kondicionieris,Salona gaisa filtrs,Adas apdare,Toneti aizmugurejie logi,Regulejama,Sporta,Papild. bremzu signals,Miglas lukturi,El. regulejami,Apsildami,ABS,Centrala atslega,Signalizacija,Imobilaizers,Air-bag,FM/AM,CD	1
1000	Rover 75	1999 aug	2.0 d	m 5 s	258420		s	2.2018	Stures hidropastiprinatajs,Kondicionieris,Klimata kontrole,Autonomais silditajs,Borta dators,Kruiza kontrole,El. bagaznieka aizversana,El. durvju aizversana,Vieglmetala diski,Saulessargi logiem,Regulejama,Daudzfunkcionala,El. regulejami,Apsildami,ABS,Centrala atslega,FM/AM	1
400	Rover 216	1998	2.0 d	m	300000	13;	c	1.2018	Stures hidropastiprinatajs,Salona gaisa filtrs,Borta dators,Luka,Vieglmetala diski,El. regulejami,Apsildami,El. regulejami,ABS,Centrala atslega,Signalizacija,FM/AM	1
1200	Rover 25	2001 aug	1.4 b	m 5 s	190000	13; m	c	3.2018	Stures hidropastiprinatajs,Kondicionieris,Salona gaisa filtrs,Spoileris,Sporta pakete,Vieglmetala diski,Regulejama,Sporta,Sporta,Sporta,ABS,Centrala atslega,Signalizacija,Air-bag,FM/AM,MP3,USB	1
3100	Rover 75	2004 sep	2.0 d	m 5 s	143000	9;	s	1.2019	Elektr. stures pastiprinatajs,Kondicionieris,Klimata kontrole,Salona gaisa filtrs,Borta dators,Parkosanas sens. aizmugure,Lietus sensors,El. durvju aizversana,Sakabes akis,Luka,Vieglmetala diski,Adas apdare,Roku balsti,Toneti aizmugurejie logi,Regulejama,El. regulejami,Apsildami,LED,LED bremzugunis,Papild. bremzu signals,Miglas lukturi,Automat. tuvas gaismas,El. regulejami,Apsildami,El. nolokami,…	1
1200	Rover 75	2000 jul	2.0 d	m 5 s	394991	4;	s	9.2018	Stures hidropastiprinatajs,Kondicionieris,Klimata kontrole,Autonomais silditajs,Vieglmetala diski,Regulejama,El. regulejami,ABS	1
210	Rover 214	1997 feb	1.4 b	m 5 s	50000	9;	c	w	Navigacija	1
700	Rover 620	1995	2.0 b	m	300000	8; m	s	7.2018	Stures hidropastiprinatajs,Luka,Vieglmetala diski,Adas apdare,Roku balsti,Toneti aizmugurejie logi,Regulejama,El. regulejami,El. regulejami,Apsildami,ABS,Centrala atslega	1
10500	Rover Range Rover	2007	2.7 d	a		5;	o	12.2018		1
2200	Rover 75	2005 oct	2.0 d	m 5 s	174000	7; m	u	1.2018	Stures hidropastiprinatajs,Kondicionieris,Xenona,ABS,Centrala atslega	1
1450	Rover 75	2003 feb	2.0 b	m 5 s		13; m	s	12.2018		1
1250	Rover 75	2000 may	1.8 b	m 5 s	216691	9; m	s	1.2018	Stures hidropastiprinatajs,Kondicionieris,Klimata kontrole,Salona gaisa filtrs,Borta dators,Regulejama,Daudzfunkcionala,Miglas lukturi,El. regulejami,Apsildami,ABS,Centrala atslega,Signalizacija,Imobilaizers,Air-bag,ESP,FM/AM	1
2100	Rover 25	2005	2.0 d	m 5 s	205412	5;	h	5.2018	Stures hidropastiprinatajs,Kondicionieris,Spoileris,Slieksni,Servisa gramatina,Vieglmetala diski,Regulejama,Sporta,Recaro,Papild. bremzu signals,Miglas lukturi,El. regulejami,ABS,Centrala atslega,Signalizacija,Imobilaizers,Air-bag,FM/AM,CD,MP3,USB	1
900	Rover 400	1998	1.4 b	m 5 s	315561	7;	s	1.2019		1
600	Rover 416	1996 dec	1.6 b	m 4 s	194000	12; m	h	2.2018	Stures hidropastiprinatajs,Kondicionieris,Luka,Vieglmetala diski,Adas apdare,Regulejama,El. regulejami,ABS,Centrala atslega,Signalizacija,Air-bag,FM/AM,CD	1
2850	Rover 75	2004	2.5 b	m 5 s		9; m	u	w	Stures hidropastiprinatajs,Kondicionieris,Klimata kontrole,Borta dators,Parkosanas sens. aizmugure,Jumta relini,Roku balsti,Regulejama,Daudzfunkcionala,El. regulejami,Apsildami,Recaro,Xenona,Papild. bremzu signals,Miglas lukturi,Lampu mazgataji,El. regulejami,Apsildami,ABS,Centrala atslega,Signalizacija,Imobilaizers,Air-bag,ESP,FM/AM,CD,CD mainitajs,DVD,Navigacija	1
2650	Renault Kangoo	2005 may	1.5 d	m 5 s	223000	12;	-	9.2018	Stures hidropastiprinatajs,Kondicionieris,Klimata kontrole,Salona gaisa filtrs,Borta dators,Avarijas bremzesanas sist.,Jumta relini,Vieglmetala diski,Saulessargi logiem,Regulejama,Papild. bremzu signals,Miglas lukturi,ABS,Centrala atslega,Air-bag,FM/AM,CD	1
900	Renault Laguna	1998	1.8 b	m	248996	2;	h	1.2019	Elektr. stures pastiprinatajs,Kondicionieris,Klimata kontrole,Salona gaisa filtrs,Kruiza kontrole,Jumta relini,Regulejama,El. regulejami,Apsildami,ABS,Centrala atslega,Air-bag	1
150	Renault Laguna	2000	2.0 b	m	160000	4; m	s	w	Vieglmetala diski	1
4599	Renault Grand Scenic	2009 nov	1.5 d	m 6 s		7; m	mv	12.2018	Elektr. stures pastiprinatajs,Kondicionieris,Klimata kontrole,Salona gaisa filtrs,Borta dators,Lietus sensors,Kruiza kontrole,Sistema Starts-Stop,El. bagaznieka aizversana,El. durvju aizversana,Sakabes akis,Servisa gramatina,Roku balsti,Saulessargi logiem,Isofix stiprinajumi,Regulejama,Daudzfunkcionala,LED bremzugunis,Papild. bremzu signals,Miglas lukturi,Automat. tuvas gaismas,El. regulejami,Aps…	1
6650	Renault Master	2010	2.3 d	m	237500	1;	mb	1.2019	Stures hidropastiprinatajs,Borta dators,Jumta relini,Servisa gramatina,Roku balsti,Regulejama,Papild. bremzu signals,Miglas lukturi,El. regulejami,Apsildami,Aptumsojosie,ABS,Centrala atslega,Signalizacija,Imobilaizers,Air-bag,ESP,ASR,FM/AM	1
2600	Renault Scenic	2006	1.9 d	m		12; m	mv	w		1
6700	Renault Trafic	2008 aug	2.0 d	m 6 s	245000	9; m	mv	8.2018	Stures hidropastiprinatajs,Salona gaisa filtrs,Servisa gramatina,Vieglmetala diski,Toneti aizmugurejie logi,Regulejama,El. regulejami,Apsildami,ABS,Centrala atslega,Signalizacija,Imobilaizers,Air-bag,ESP,FM/AM,CD	1
950	Renault Laguna	1997 apr	2.0 b	m 5 s	207000	13;	s	2.2018	Kondicionieris,Atpakalskata kamera,Sakabes akis,Luka,Toneti aizmugurejie logi,Apsildami,Papild. bremzu signals,Miglas lukturi,Lampu mazgataji,Automat. tuvas gaismas,El. regulejami,Apsildami,ABS,Centrala atslega,Air-bag,FM/AM,CD,SDcard,LCD,Navigacija,Bluetooth	1
2750	Renault Trafic	2002 nov	1.9 d	m	247000	8;	mb	11.2018	Stures hidropastiprinatajs,Kondicionieris,Sakabes akis,Servisa gramatina,Centrala atslega,Air-bag,FM/AM,CD	1
4000	Renault Trafic	2003	1.9 d	m	263907	13;	mv	3.2018		1
1700	Renault Master	2000	2.8 d	m		1;	u	8.2018		1
1190	Renault Clio	2000 aug	1.4 b	a 5 s	265000	10;	h	7.2018	Stures hidropastiprinatajs,Regulejama,Apsildami,ABS,Centrala atslega,Signalizacija,Air-bag,FM/AM	1
4500	Renault Trafic	2005 sep	2.5 d	m 6 s	334000	1;	mb	1.2018		1
8100	Renault Megane	2013	1.6 d	m	160000	5;	u	1.2019		1
6899	Renault Trafic	2006 nov	1.9 d	m 6 s	256600	13; m	mv	2.2019	Stures hidropastiprinatajs,Kondicionieris,Autonomais silditajs,Salona gaisa filtrs,Borta dators,Sakabes akis,Servisa gramatina,Roku balsti,Toneti aizmugurejie logi,Regulejama,Daudzfunkcionala,Papild. bremzu signals,El. regulejami,Apsildami,ABS,Centrala atslega,Signalizacija,Imobilaizers,Air-bag,ESP,ASR,FM/AM,CD,MP3,USB	1
4990	Renault Laguna	2008 apr	2.0 d	a 6 s		7; m	u	12.2018	Elektr. stures pastiprinatajs,Kondicionieris,Klimata kontrole,Salona gaisa filtrs,Borta dators,Riepu spiediena kontrole,Parkosanas sens. aizmugure,Lietus sensors,Kruiza kontrole,Keyless Go,Sistema Starts-Stop,Jumta relini,Sakabes akis,Vieglmetala diski,Adas apdare,Roku balsti,Saulessargi logiem,Isofix stiprinajumi,Ledusskapis,Regulejama,Daudzfunkcionala,Xenona,Bi xenona,LED bremzugunis,Papild. br…	1
3301	Renault Laguna	2009 feb	1.5 d	m 6 s		7;	h	7.2018	Stures hidropastiprinatajs,Klimata kontrole,Salona gaisa filtrs,Borta dators,Lietus sensors,Kruiza kontrole,Servisa gramatina,Vieglmetala diski,Roku balsti,Regulejama,El. regulejama,Apsildami,Xenona,El. regulejami,Apsildami,ABS,Centrala atslega,Signalizacija,Imobilaizers,Air-bag,FM/AM,CD,CD mainitajs	1
8900	Renault Master	2013 jan	2.3 d	m 6 s	190000	9; m	mb	7.2018		1
4150	Renault Kangoo	2012 jun	1.5 d	m	168400	1;	u	1.2019	Elektr. stures pastiprinatajs,Regulejama,ABS,Centrala atslega,Imobilaizers,Air-bag,FM/AM,MP3,USB,SDcard	1
1200	Renault Scenic	2001	2.0 b	m	226000	13;	o	3.2018	Elektr. stures pastiprinatajs,Kondicionieris,Klimata kontrole,Salona gaisa filtrs,Borta dators,Pilnpiedzina 4x4,Vieglmetala diski,Roku balsti,Ledusskapis,Regulejama,Daudzfunkcionala,Apsildami,Miglas lukturi,Automat. tuvas gaismas,El. regulejami,Apsildami,ABS,Centrala atslega,Signalizacija,Imobilaizers,Air-bag,FM/AM,CD	1
11000	Renault Master	2012 oct	2.3 d	m 6 s	278000	8;	-	11.2018	Stures hidropastiprinatajs,Salona gaisa filtrs,Borta dators,El. bagaznieka aizversana,El. durvju aizversana,Roku balsti,Saulessargi logiem,Regulejama,El. regulejami,Apsildami,ABS,Centrala atslega,Signalizacija,Imobilaizers,Air-bag,ESP,ASR,FM/AM,MP3,USB	1
1250	Renault Master	1999 may	2.5 d	m 5 s	320000	1;	mb	7.2018		1
1850	Renault Scenic	2004 dec	1.9 d	m	230000	7;	mv	8.2018	Stures hidropastiprinatajs,Kondicionieris,Klimata kontrole,Borta dators,Riepu spiediena kontrole,Lietus sensors,Sistema Starts-Stop,Panoramas luka,Roku balsti,Regulejama,Daudzfunkcionala,Miglas lukturi,Automat. tuvas gaismas,El. regulejami,ABS,Centrala atslega,Air-bag,ESP,FM/AM,CD	1
2850	Renault Grand Scenic	2006 mar	2.0 d	m 6 s	253800	2; m	mv	7.2018	Stures hidropastiprinatajs,Klimata kontrole,Salona gaisa filtrs,Borta dators,Riepu spiediena kontrole,Kruiza kontrole,Vieglmetala diski,Roku balsti,Regulejama,Daudzfunkcionala,Papild. bremzu signals,Miglas lukturi,Automat. tuvas gaismas,El. regulejami,Apsildami,ABS,Centrala atslega,Signalizacija,Imobilaizers,Air-bag,ESP,FM/AM,CD	1
3999	Renault Espace	2007 dec	2.0 d	m 6 s		5; m	mv	12.2018	Stures hidropastiprinatajs,Elektr. stures pastiprinatajs,Kondicionieris,Klimata kontrole,Salona gaisa filtrs,Borta dators,Parkosanas sens. aizmugure,Lietus sensors,Kruiza kontrole,Keyless Go,El. bagaznieka aizversana,El. durvju aizversana,Jumta relini,Sakabes akis,Luka,Servisa gramatina,Vieglmetala diski,Adas apdare,Roku balsti,Toneti aizmugurejie logi,Saulessargi logiem,Isofix stiprinajumi,Regul…	1
2000	Renault Espace	2004 jul	2.2 d	m 6 s		5; m	mv	11.2018	Stures hidropastiprinatajs,Kondicionieris,Klimata kontrole,Salona gaisa filtrs,Kruiza kontrole,Sistema Starts-Stop,Jumta relini,Sakabes akis,Adas apdare,Roku balsti,Regulejama,Daudzfunkcionala,Recaro,Miglas lukturi,El. regulejami,Apsildami,ABS,Centrala atslega,Signalizacija,Imobilaizers,Air-bag,ESP,ASR,FM/AM,CD	1
7599	Renault Grand Espace	2011 oct	2.0 d	a		5; m	mv	1.2019	Stures hidropastiprinatajs,Elektr. stures pastiprinatajs,Kondicionieris,Klimata kontrole,Salona gaisa filtrs,Borta dators,Parkosanas sens. aizmugure,Parkosanas sens. prieksa,Lietus sensors,Kruiza kontrole,Keyless Go,Sistema Starts-Stop,El. bagaznieka aizversana,Jumta relini,Sakabes akis,Luka,Panoramas luka,Servisa gramatina,Vieglmetala diski,Adas apdare,Roku balsti,Toneti aizmugurejie logi,Saules…	1
7500	Renault Trafic	2011 nov	2.0 d	m	134005	9;	-	1.2019		1
900	Renault Laguna	2002 sep	1.8 b	m 5 s	232059	7;	u	w	Elektr. stures pastiprinatajs,Kondicionieris,Klimata kontrole,Borta dators,Riepu spiediena kontrole,Lietus sensors,Kruiza kontrole,Jumta relini,Sakabes akis,Roku balsti,Regulejama,Daudzfunkcionala,Apsildami,Miglas lukturi,El. regulejami,Apsildami,ABS,Centrala atslega,Signalizacija,Air-bag,FM/AM,CD	1
1500	Saab 9-5	2000 apr	2.3 b	m 5 s	275000	9;	s	11.2018	Stures hidropastiprinatajs,Klimata kontrole,Salona gaisa filtrs,Kruiza kontrole,Sakabes akis,Vieglmetala diski,Adas apdare,Roku balsti,Regulejama,El. regulejami,Ventilejami,Ar atminu,Miglas lukturi,Automat. tuvas gaismas,El. regulejami,ABS,Centrala atslega,Air-bag,ESP,FM/AM,CD,CD mainitajs	1
1900	Saab 9-5	2003	3.0 d	m	244000	9;	s	1.2019	Borta dators,Vieglmetala diski,Adas apdare,ABS,Centrala atslega	1
6700	Saab 9-7X	2008	4.2 b/g	a	116000	7; m	o	10.2018	Stures hidropastiprinatajs,Klimata kontrole,Parkosanas sens. aizmugure,Atpakalskata kamera,Kruiza kontrole,Jumta relini,Luka,Pneimopiekare,Vieglmetala diski,Adas apdare,El. regulejami,Apsildami,Xenona,El. regulejami,Apsildami	1
1900	Saab 9-3	2002 dec	2.2 d	m	433000	9; m	s	1.2019	Stures hidropastiprinatajs,Klimata kontrole,Salona gaisa filtrs,Borta dators,Roku balsti,Toneti aizmugurejie logi,Regulejama,LED bremzugunis,Miglas lukturi,Apsildami,ABS,Centrala atslega,Signalizacija,Imobilaizers,Air-bag,FM/AM,CD	1
3200	Saab 9-3	2006 aug	1.9 d	a 6 s	220000	5; m	u	12.2018	Stures hidropastiprinatajs,Kondicionieris,Klimata kontrole,Salona gaisa filtrs,Borta dators,Kruiza kontrole,Jumta relini,Sakabes akis,Sporta pakete,Servisa gramatina,Vieglmetala diski,Adas apdare,Roku balsti,Ledusskapis,Regulejama,Daudzfunkcionala,Sporta,Sporta,Recaro,Xenona,LED bremzugunis,Papild. bremzu signals,Miglas lukturi,Lampu mazgataji,Automat. tuvas gaismas,El. regulejami,Apsildami,ABS,C…	1
3200	Saab 9-5	2008 apr	1.9 d	m	213000	7; m	u	9.2018	Stures hidropastiprinatajs,Kondicionieris,Klimata kontrole,Salona gaisa filtrs,Borta dators,Lietus sensors,Kruiza kontrole,Jumta relini,Sakabes akis,Vieglmetala diski,Roku balsti,Toneti aizmugurejie logi,Regulejama,Daudzfunkcionala,El. regulejami,Apsildami,LED bremzugunis,Papild. bremzu signals,Lampu mazgataji,Automat. tuvas gaismas,El. regulejami,Apsildami,Aptumsojosie,ABS,Centrala atslega,Signa…	1
150	Saab 9-5	1999 jan	2.0 b	a	405019	5; m	u	w	Stures hidropastiprinatajs,Kondicionieris,Klimata kontrole,Autonomais silditajs,Salona gaisa filtrs,Borta dators,Parkosanas sens. aizmugure,Parkosanas sens. prieksa,Lietus sensors,Kruiza kontrole,Jumta relini,Luka,Adas apdare,Roku balsti,Toneti aizmugurejie logi,El. regulejama,Daudzfunkcionala,El. regulejami,Apsildami,El. regulejami,Apsildami,Aptumsojosie,ABS,Centrala atslega,Signalizacija,Air-ba…	1
4100	Saab 9-3	2007 jul	1.9 d	m 6 s	163000	5;	s	9.2018	Stures hidropastiprinatajs,Kondicionieris,Klimata kontrole,Salona gaisa filtrs,Borta dators,Parkosanas sens. aizmugure,Vieglmetala diski,Adas apdare,Toneti aizmugurejie logi,Regulejama,Papild. bremzu signals,Miglas lukturi,El. regulejami,El. nolokami,ABS,Centrala atslega,Signalizacija,Imobilaizers,Air-bag,ESP,FM/AM,CD,Bluetooth,Hands-free	1
1500	Saab 9-5	1999	3.0 b/g	a	242000	13;	s	12.2018	Stures hidropastiprinatajs,Kondicionieris,Klimata kontrole,Salona gaisa filtrs,Borta dators,Kruiza kontrole,Sakabes akis,Luka,Spoileris,Vieglmetala diski,Adas apdare,Roku balsti,Toneti aizmugurejie logi,Regulejama,El. regulejami,Apsildami,Ventilejami,Ar atminu,El. regulejami,Apsildami,ABS,Centrala atslega,Signalizacija,Imobilaizers,FM/AM,CD	1
700	Saab 9-5	1999	2.3 b/g	a	299954	7; m	s	11.2018	Stures hidropastiprinatajs,ABS,Centrala atslega,Air-bag,FM/AM	1
150	Saab 9-5	1999 jan	2.0 b/g	a	405000	5;	s	w	Stures hidropastiprinatajs,Kondicionieris,Klimata kontrole,Autonomais silditajs,Salona gaisa filtrs,Borta dators,Luka,Adas apdare,Roku balsti,Toneti aizmugurejie logi,El. regulejama,Daudzfunkcionala,El. regulejami,Apsildami,El. regulejami,Apsildami,ABS,Centrala atslega,Signalizacija,Imobilaizers,FM/AM,CD,CD mainitajs	1
1250	Saab 9-3	2002 dec	2.2 d	m 5 s		9; m	h	12.2018	Stures hidropastiprinatajs,Kondicionieris,Borta dators,Spoileris,Roku balsti,Regulejama,Daudzfunkcionala,Papild. bremzu signals,Miglas lukturi,El. regulejami,Apsildami,ABS,Centrala atslega,Imobilaizers,Air-bag,FM/AM	1
1300	Saab 9-3	2001	2.0 b	a	225000	5; m	h	1.2019	Stures hidropastiprinatajs,Elektr. stures pastiprinatajs,Kondicionieris,Salona gaisa filtrs,Borta dators,Atpakalskata kamera,Adas apdare,Regulejama,El. regulejami,Apsildami,Aptumsojosie,ABS,Centrala atslega,Signalizacija,Imobilaizers,Air-bag,ESP,Markejums,LCD,Bluetooth	1
6250	Saab 9-3	2009 aug	1.9 d	a 6 s	223000	7; m	u	1.2019	Stures hidropastiprinatajs,Elektr. stures pastiprinatajs,Kondicionieris,Klimata kontrole,Autonomais silditajs,Salona gaisa filtrs,Borta dators,Riepu spiediena kontrole,Parkosanas sens. aizmugure,Lietus sensors,Kruiza kontrole,El. bagaznieka aizversana,Sakabes akis,Spoileris,Sporta pakete,Servisa gramatina,Vieglmetala diski,Adas apdare,Roku balsti,Toneti aizmugurejie logi,Regulejama,Daudzfunkciona…	1
1300	Saab 9-5	1998 jul	2.3 b/g	m 5 s	266625	7;	s	1.2019	Stures hidropastiprinatajs,Sakabes akis,Vieglmetala diski,Adas apdare,Roku balsti,Daudzfunkcionala,Apsildami,ABS,Centrala atslega,FM/AM,CD	1
1490	Saab 9-5	2003 oct	3.0 d	m	186000	9; m	u	5.2018	Stures hidropastiprinatajs,Kondicionieris,Klimata kontrole,Salona gaisa filtrs,Borta dators,Kruiza kontrole,Jumta relini,Sakabes akis,Vieglmetala diski,Adas apdare,Roku balsti,Regulejama,Daudzfunkcionala,Papild. bremzu signals,Miglas lukturi,Lampu mazgataji,El. regulejami,Apsildami,ABS,Centrala atslega,Signalizacija,Air-bag,ESP,FM/AM,CD	1
1000	Saab 9-3	1999 mar	2.2 d	m 5 s	292000	5;	h	1.2018	Stures hidropastiprinatajs,Kondicionieris,Klimata kontrole,Salona gaisa filtrs,Borta dators,Kruiza kontrole,Jumta relini,Luka,Vieglmetala diski,Adas apdare,Roku balsti,Regulejama,Daudzfunkcionala,Apsildami,Papild. bremzu signals,Automat. tuvas gaismas,El. regulejami,Apsildami,ABS,Centrala atslega,FM/AM,CD	1
3500	Saab 9-3	2007 aug	2.0 b	a	264000	7;	s	11.2018	Stures hidropastiprinatajs,Elektr. stures pastiprinatajs,Kondicionieris,Klimata kontrole,Salona gaisa filtrs,Parkosanas sens. aizmugure,Parkosanas sens. prieksa,Vieglmetala diski,Adas apdare,Roku balsti,Regulejama,Daudzfunkcionala,El. regulejami,Apsildami,Xenona,El. regulejami	1
995	Saab 9-3	2002	2.2 d	m	320000	7; m	h	1.2019	Stures hidropastiprinatajs,Klimata kontrole,Regulejama,Daudzfunkcionala,El. regulejami,ABS,Centrala atslega,Signalizacija,Imobilaizers,FM/AM,CD	1
1000	Saab 9-5	2002	2.3 b/g	a	274278	7;	p	2.2018		1
1250	Saab 9-5	1999	2.3 b	a	230000	13;	u	2.2018	Stures hidropastiprinatajs,Kruiza kontrole,Jumta relini,Vieglmetala diski,Adas apdare,Roku balsti,Regulejama,Apsildami,Miglas lukturi,El. regulejami,Apsildami,ABS,Centrala atslega,Air-bag	1
1050	Saab 9-3	1998 dec	2.0 b	m 5 s	215000	13; m	h	5.2018	Stures hidropastiprinatajs,Klimata kontrole,Salona gaisa filtrs,Borta dators,Servisa gramatina,Vieglmetala diski,Roku balsti,Regulejama,Papild. bremzu signals,Miglas lukturi,El. regulejami,FM/AM	1
1150	Saab 9-5	2000	2.0 b	a	340000	5;	p	10.2018	Stures hidropastiprinatajs,Kondicionieris,Klimata kontrole,Borta dators,Kruiza kontrole,Jumta relini,Slieksni,Miglas lukturi,El. regulejami,Apsildami,ABS,Centrala atslega,Signalizacija,ESP	1
2600	Saab 9-3	2003	2.0 b	a	118000	9; m	s	11.2018	Stures hidropastiprinatajs,Kondicionieris,Klimata kontrole,Salona gaisa filtrs,Parkosanas sens. aizmugure,Lietus sensors,Kruiza kontrole,Vieglmetala diski,Adas apdare,Roku balsti,Toneti aizmugurejie logi,Regulejama,Daudzfunkcionala,Apsildami,Miglas lukturi,Lampu mazgataji,Automat. tuvas gaismas,El. regulejami,Apsildami,ABS,Centrala atslega,Signalizacija,Imobilaizers,Air-bag,ESP,FM/AM,CD	1
6000	Saab 9-3	2007	1.9 d	m 6 s	215448	5; m	u	1.2019	Stures hidropastiprinatajs,Kondicionieris,Klimata kontrole,Salona gaisa filtrs,Borta dators,Parkosanas sens. aizmugure,Lietus sensors,Kruiza kontrole,Sakabes akis,Servisa gramatina,Vieglmetala diski,Adas apdare,Roku balsti,Toneti aizmugurejie logi,Saulessargi logiem,Isofix stiprinajumi,Regulejama,Daudzfunkcionala,El. regulejami,Apsildami,Sporta,Ar atminu,Xenona,Papild. bremzu signals,Miglas luktu…	1
1900	Saab 9-5	2002 jan	2.2 d	m 5 s	263830	13; m	s	4.2018	Stures hidropastiprinatajs,Elektr. stures pastiprinatajs,Kondicionieris,Klimata kontrole,Salona gaisa filtrs,Borta dators,Kruiza kontrole,Sakabes akis,Luka,Servisa gramatina,Vieglmetala diski,Adas apdare,Roku balsti,Toneti aizmugurejie logi,Isofix stiprinajumi,Regulejama,Daudzfunkcionala,El. regulejami,Apsildami,Ar atminu,Papild. bremzu signals,Miglas lukturi,Lampu mazgataji,El. regulejami,Apsild…	1
2250	Saab 9-3	2004	2.2 d	m	339000	13; m	s	7.2018	Elektr. stures pastiprinatajs,Kondicionieris,Klimata kontrole,Salona gaisa filtrs,Borta dators,Parkosanas sens. aizmugure,Kruiza kontrole,Jumta relini,Adas apdare,Regulejama,Daudzfunkcionala,Automat. tuvas gaismas,El. regulejami,ABS,Centrala atslega,Air-bag,FM/AM,CD,Hands-free	1
4990	Saab 9-3	2007 jul	1.9 d	m 6 s	186000	8;	u	1.2019	Stures hidropastiprinatajs,Kondicionieris,Klimata kontrole,Salona gaisa filtrs,Borta dators,Parkosanas sens. aizmugure,Lietus sensors,Kruiza kontrole,Jumta relini,Vieglmetala diski,Adas apdare,Roku balsti,Toneti aizmugurejie logi,Regulejama,Daudzfunkcionala,El. regulejami,Apsildami,Ar atminu,Xenona,Papild. bremzu signals,Miglas lukturi,Lampu mazgataji,Automat. tuvas gaismas,El. regulejami,Apsilda…	1
2300	Saab 9-5	2002 nov	2.3 b	a 5 s	333298	9; m	u	5.2018	Stures hidropastiprinatajs,Kondicionieris,Klimata kontrole,Borta dators,Parkosanas sens. aizmugure,Lietus sensors,Kruiza kontrole,Sakabes akis,Vieglmetala diski,Adas apdare,Toneti aizmugurejie logi,Isofix stiprinajumi,Regulejama,Daudzfunkcionala,El. regulejami,Apsildami,Ar atminu,Bi xenona,Papild. bremzu signals,Lampu mazgataji,El. regulejami,Apsildami,Aptumsojosie,Ar atminu,ABS,Centrala atslega,…	1
4700	Seat Altea	2006	2.0 d	m 6 s	264992	8; m	h	1.2019	Stures hidropastiprinatajs,Kondicionieris,Klimata kontrole,Salona gaisa filtrs,Borta dators,Lietus sensors,Sakabes akis,Spoileris,Sporta pakete,Servisa gramatina,Vieglmetala diski,Roku balsti,Saulessargi logiem,Isofix stiprinajumi,Regulejama,Daudzfunkcionala,Sporta,Recaro,Xenona,Papild. bremzu signals,Miglas lukturi,Lampu mazgataji,Automat. tuvas gaismas,El. regulejami,Apsildami,Aptumsojosie,Spor…	1
1950	Seat Cordoba	2004 aug	1.9 d	m 5 s	272000	8; m	s	12.2018		1
1730	Seat Leon	2001 jul	1.9 d	m 5 s	383000	9; m	h	1.2019	Stures hidropastiprinatajs,Kondicionieris,Salona gaisa filtrs,Lietus sensors,Vieglmetala diski,Toneti aizmugurejie logi,Saulessargi logiem,Regulejama,Papild. bremzu signals,Miglas lukturi,El. regulejami,ABS,Centrala atslega,Imobilaizers,Air-bag,FM/AM,USB	1
4050	Seat Toledo	2006	2.0 d	m 6 s	229000	9; m	h	w	Stures hidropastiprinatajs,Klimata kontrole,Salona gaisa filtrs,Borta dators,Riepu spiediena kontrole,Lietus sensors,Kruiza kontrole,Servisa gramatina,Vieglmetala diski,Roku balsti,Regulejama,Daudzfunkcionala,Papild. bremzu signals,Miglas lukturi,El. regulejami,Apsildami,El. nolokami,ABS,Centrala atslega,Signalizacija,Imobilaizers,Air-bag,ESP,FM/AM,CD,MP3	1
600	Seat Cordoba	2000 sep	1.9 d	m	280000	13;	s	2.2018	Stures hidropastiprinatajs,Salona gaisa filtrs,Regulejama,Centrala atslega	1
1500	Seat Alhambra	2003	1.9 d	a 5 s	284125	13;	mv	1.2019	Stures hidropastiprinatajs,Kondicionieris,Klimata kontrole,Salona gaisa filtrs,Borta dators,Parkosanas sens. aizmugure,Parkosanas sens. prieksa,Lietus sensors,Kruiza kontrole,Jumta relini,Sakabes akis,Vieglmetala diski,Roku balsti,Toneti aizmugurejie logi,Regulejama,Apsildami,Automat. tuvas gaismas,El. regulejami,Apsildami,ABS,Centrala atslega,Air-bag,ESP,FM/AM,CD,MP3	1
1700	Seat Leon	2001	1.9 d	m 5 s	267000	9; m	h	12.2019		1
2850	Seat Ibiza	2006 jan	1.9 d	m 5 s	193575	4; m	h	1.2019	Stures hidropastiprinatajs,Kondicionieris,Klimata kontrole,Borta dators,Vieglmetala diski,Roku balsti,Regulejama,El. regulejami,Apsildami,ABS,Centrala atslega,Signalizacija,Imobilaizers,Air-bag,ESP,ASR,Markejums,FM/AM,CD	1
1450	Seat Cordoba	2002 jan	1.4 b	m 5 s	227456	13; m	s	w	Stures hidropastiprinatajs,Salona gaisa filtrs,Servisa gramatina,Vieglmetala diski,Regulejama,Apsildami,Automat. tuvas gaismas,Apsildami,ABS,Centrala atslega,Signalizacija,Air-bag,ESP	1
11500	Seat Leon	2013 apr	2.0 d	a	152000	5; m	h	2.2018	Stures hidropastiprinatajs,Elektr. stures pastiprinatajs,Kondicionieris,Klimata kontrole,Salona gaisa filtrs,Borta dators,Riepu spiediena kontrole,Parkosanas sens. aizmugure,Parkosanas sens. prieksa,Lietus sensors,Kruiza kontrole,Spoileris,Slieksni,Sporta pakete,Servisa gramatina,Vieglmetala diski,Adas apdare,Roku balsti,Toneti aizmugurejie logi,Saulessargi logiem,Regulejama,Daudzfunkcionala,Spor…	1
2250	Seat Leon	2002 feb	1.9 d	m 5 s	263000	11; m	h	12.2018	Stures hidropastiprinatajs,Kondicionieris,Klimata kontrole,Vieglmetala diski,Roku balsti,Regulejama,Miglas lukturi,El. regulejami,Apsildami,ABS,Centrala atslega,Signalizacija,Imobilaizers,Air-bag,ESP,ASR,Markejums,FM/AM,CD	1
4800	Seat Alhambra	2007 jun	2.0 d	m 6 s	272000	5;	mv	1.2019	Stures hidropastiprinatajs,Kondicionieris,Klimata kontrole,Salona gaisa filtrs,Borta dators,El. bagaznieka aizversana,El. durvju aizversana,Jumta relini,Sakabes akis,Vieglmetala diski,Roku balsti,Toneti aizmugurejie logi,Regulejama,Papild. bremzu signals,Miglas lukturi,El. regulejami,Apsildami,El. nolokami,ABS,Centrala atslega,Signalizacija,Air-bag,ESP,FM/AM,CD,MP3,USB	1
9100	Seat Altea	2010 mar	2.0 d	m	125000	7; m	h	4.2018	Stures hidropastiprinatajs,Klimata kontrole,Borta dators,Riepu spiediena kontrole,Parkosanas sens. aizmugure,Lietus sensors,Kruiza kontrole,Pilnpiedzina 4x4,Servisa gramatina,Vieglmetala diski,Toneti aizmugurejie logi,Saulessargi logiem,Isofix stiprinajumi,Regulejama,Daudzfunkcionala,Apsildami,Sporta,Lampu mazgataji,El. regulejami,Apsildami,El. nolokami,ABS,Centrala atslega,Signalizacija,Air-bag,…	1
2590	Seat Alhambra	2001 may	1.9 d	m 6 s		5;	mv	1.2019	Stures hidropastiprinatajs,Kondicionieris,Klimata kontrole,Autonomais silditajs,Salona gaisa filtrs,Borta dators,Jumta relini,Sakabes akis,Vieglmetala diski,Roku balsti,Toneti aizmugurejie logi,Regulejama,Apsildami,Papild. bremzu signals,Miglas lukturi,Lampu mazgataji,El. regulejami,Apsildami,ABS,Centrala atslega,Signalizacija,Air-bag,ESP,FM/AM,CD,CD mainitajs	1
2950	Seat Ibiza	2007	1.4 d	m 5 s	174331	7; m	h	11.2018	Elektr. stures pastiprinatajs,Klimata kontrole,Salona gaisa filtrs,Kruiza kontrole,Servisa gramatina,Vieglmetala diski,Regulejama,Daudzfunkcionala,Papild. bremzu signals,El. regulejami,Apsildami,ABS,Centrala atslega,Imobilaizers,Air-bag,ESP,FM/AM,MP3	1
1999	Seat Ibiza	2002 nov	1.9 d	m	248000	7;	h	7.2018	Elektr. stures pastiprinatajs,Kondicionieris,Salona gaisa filtrs,Toneti aizmugurejie logi,Saulessargi logiem,Regulejama,Papild. bremzu signals,ABS,Centrala atslega,Signalizacija,Imobilaizers,Air-bag,FM/AM,CD,MP3	1
5350	Seat Ibiza	2011 dec	1.2 d	m 5 s	178167	1;	h	2.2019	Stures hidropastiprinatajs,Kondicionieris,Salona gaisa filtrs,Kruiza kontrole,Sistema Starts-Stop,Jumta relini,Sakabes akis,Vieglmetala diski,Roku balsti,Regulejama,Recaro,Miglas lukturi,El. regulejami,ABS,Centrala atslega,Imobilaizers,Air-bag,ESP,ASR,FM/AM,CD,Navigacija	1
1250	Seat Toledo	1998	1.9 d	m	219200	13; m	s	1.2019	Elektr. stures pastiprinatajs,Kondicionieris,Spoileris,Vieglmetala diski,Regulejama,MP3,USB	1
1190	Seat Cordoba	2001	1.9 d	m		7; m	s	12.2018		1
1200	Seat Cordoba	2000	1.9 d	m	255000	13;	h	4.2018	Elektr. stures pastiprinatajs,Klimata kontrole	1
5500	Seat Altea	2007 oct	2.0 d	m 6 s	205000	10; m	h	1.2019	Stures hidropastiprinatajs,Kondicionieris,Klimata kontrole,Salona gaisa filtrs,Borta dators,Riepu spiediena kontrole,Parkosanas sens. aizmugure,Lietus sensors,Kruiza kontrole,Jumta relini,Pilnpiedzina 4x4,Servisa gramatina,Vieglmetala diski,Adas apdare,Roku balsti,Toneti aizmugurejie logi,Saulessargi logiem,Isofix stiprinajumi,Regulejama,Daudzfunkcionala,Apsildami,Recaro,Papild. bremzu signals,Mi…	1
4490	Seat Leon	2007	2.0 d	m 6 s	295964	8;	h	9.2018	Elektr. stures pastiprinatajs,Kondicionieris,Klimata kontrole,Salona gaisa filtrs,Borta dators,Riepu spiediena kontrole,Kruiza kontrole,Sporta pakete,Servisa gramatina,Vieglmetala diski,Roku balsti,Toneti aizmugurejie logi,Saulessargi logiem,Regulejama,Daudzfunkcionala,Sporta,Apsildami,Sporta,Recaro,Papild. bremzu signals,Miglas lukturi,Automat. tuvas gaismas,El. regulejami,Apsildami,El. nolokami…	1
1650	Seat Arosa	2001 dec	1.4 d	m 5 s		13; m	c	10.2018	Stures hidropastiprinatajs,Kondicionieris,Klimata kontrole,Salona gaisa filtrs,Borta dators,Roku balsti,Toneti aizmugurejie logi,Saulessargi logiem,Regulejama,Recaro,LED bremzugunis,Automat. tuvas gaismas,ABS,Centrala atslega,Signalizacija,Air-bag,ESP,Markejums,FM/AM,CD,SDcard,Hands-free	1
1330	Seat Toledo	1999	1.8 b	a		9; m	s	1.2019	Stures hidropastiprinatajs,Kondicionieris,Klimata kontrole,Salona gaisa filtrs,Borta dators,Vieglmetala diski,Roku balsti,Toneti aizmugurejie logi,Regulejama,El. regulejami,Apsildami,ABS,Centrala atslega,Signalizacija,Imobilaizers,Air-bag,ESP,ASR,FM/AM,CD	1
3995	Seat Leon	2007 jan	1.9 d	m		7; m	h	11.2018	Stures hidropastiprinatajs,Klimata kontrole,Salona gaisa filtrs,Borta dators,Roku balsti,Regulejama,Daudzfunkcionala,LED bremzugunis,Papild. bremzu signals,El. regulejami,Apsildami,ABS,Centrala atslega,Signalizacija,Imobilaizers,Air-bag,ESP,ASR,FM/AM,CD	1
3777	Seat Leon	2005 dec	1.9 d	m	260000	5;	h	12.2018		1
5000	Seat Altea	2007 nov	2.0 d	m 6 s	157000	7; m	o	3.2018	Stures hidropastiprinatajs,Kondicionieris,Klimata kontrole,Borta dators,Riepu spiediena kontrole,Parkosanas sens. aizmugure,Lietus sensors,Kruiza kontrole,Jumta relini,Sakabes akis,Pilnpiedzina 4x4,Vieglmetala diski,Isofix stiprinajumi,Regulejama,Daudzfunkcionala,Sporta,Apsildami,Papild. bremzu signals,Miglas lukturi,Lampu mazgataji,Automat. tuvas gaismas,El. regulejami,Apsildami,Aptumsojosie,El.…	1
740	Seat Cordoba	2002 feb	1.6 b	m 5 s	175000	12; m	u	7.2018	Stures hidropastiprinatajs,Salona gaisa filtrs,Jumta relini,Servisa gramatina,Regulejama,Ar atminu,Ar atminu,El. regulejami,Apsildami,ABS,Centrala atslega,Signalizacija,Markejums,FM/AM	1
1100	Seat Inca	1999 nov	1.9 d	m 5 s		8;	u	8.2018		1
1200	Subaru Legacy	2000 dec	2.5 b/g	a 4 s	222888	9; m	u	1.2019		1
9000	Subaru Forester	2010 jun	2.0 d	m 6 s	210000	13;	o	10.2018	Elektr. stures pastiprinatajs,Kondicionieris,Klimata kontrole,Salona gaisa filtrs,Borta dators,Kruiza kontrole,Jumta relini,Luka,Panoramas luka,Pilnpiedzina 4x4,Spoileris,Servisa gramatina,Vieglmetala diski,Roku balsti,Toneti aizmugurejie logi,Isofix stiprinajumi,Regulejama,Apsildami,Xenona,Miglas lukturi,Lampu mazgataji,El. regulejami,Apsildami,El. nolokami,ABS,Centrala atslega,Signalizacija,Imo…	1
2100	Subaru Legacy	2004 dec	2.5 b	a	287000	13;	s	5.2018	Stures hidropastiprinatajs,Kondicionieris,Klimata kontrole,Salona gaisa filtrs,Borta dators,Kruiza kontrole,Spoileris,Servisa gramatina,Vieglmetala diski,Roku balsti,Toneti aizmugurejie logi,Saulessargi logiem,Regulejama,Apsildami,Recaro,LED,Automat. tuvas gaismas,El. regulejami,Apsildami,ABS,Centrala atslega,Signalizacija,Imobilaizers,Air-bag,FM/AM,CD	1
6980	Subaru Impreza	2003	2.5 b	m	112192	13; m	s	11.2018		1
5999	Subaru Impreza	2001 dec	2.0 b	m	204000	13; m	s	9.2018	Stures hidropastiprinatajs,Kondicionieris,Salona gaisa filtrs,Borta dators,Pilnpiedzina 4x4,Spoileris,Slieksni,Sporta pakete,Vieglmetala diski,Adas apdare,Roku balsti,Toneti aizmugurejie logi,Regulejama,Sporta,Sporta,Recaro,Xenona,Papild. bremzu signals,Miglas lukturi,Automat. tuvas gaismas,El. regulejami,Apsildami,ABS,Centrala atslega,Signalizacija,Imobilaizers,Air-bag,FM/AM,CD,MP3,USB	1
1585	Subaru Legacy	2000 dec	2.5 b/g	a	295999	7; m	o	10.2018	Stures hidropastiprinatajs,Kondicionieris,Kruiza kontrole,Luka,Pilnpiedzina 4x4,Adas apdare,Miglas lukturi,Sporta,FM/AM,CD mainitajs,USB	1
3500	Subaru OUTBACK	1998	2.5 b/g	m 5 s	252918	12;	u	9.2018	Stures hidropastiprinatajs,Kondicionieris,Klimata kontrole,Salona gaisa filtrs,Jumta relini,Sakabes akis,Luka,Panoramas luka,Pilnpiedzina 4x4,Vieglmetala diski	1
5800	Subaru OUTBACK	2008 jul	2.0 d	m	190500	7; m	u	10.2018	Stures hidropastiprinatajs,Klimata kontrole,Salona gaisa filtrs,Borta dators,Kruiza kontrole,Jumta relini,Sakabes akis,Pilnpiedzina 4x4,Spoileris,Vieglmetala diski,Roku balsti,Toneti aizmugurejie logi,Regulejama,El. regulejami,Apsildami,Xenona,Papild. bremzu signals,Miglas lukturi,Lampu mazgataji,El. regulejami,Apsildami,El. nolokami,ABS,Centrala atslega,Signalizacija,Air-bag,ESP,ASR,FM/AM,CD,CD …	1
4490	Subaru Forester	2004	2.0 b/g	m		5; m	o	8.2018	Stures hidropastiprinatajs,Kondicionieris,Klimata kontrole,Salona gaisa filtrs,Borta dators,Lietus sensors,Kruiza kontrole,Jumta relini,Sakabes akis,Pilnpiedzina 4x4,Slieksni,Vieglmetala diski,Adas apdare,Roku balsti,Toneti aizmugurejie logi,Regulejama,Daudzfunkcionala,Apsildami,Papild. bremzu signals,Miglas lukturi,El. regulejami,ABS,Centrala atslega,Signalizacija,Imobilaizers,Air-bag,ESP,FM/AM,…	1
4800	Subaru Impreza	2001	2.0 b	m 5 s	240000	13;	s	8.2018	Pilnpiedzina 4x4,Spoileris,Sporta,Miglas lukturi,El. regulejami,MP3,Subwoofer	1
600	Subaru OUTBACK	1998	2.5 b	m	190000	8;	u	w	Jumta relini,Sakabes akis,Pilnpiedzina 4x4,Vieglmetala diski	1
3980	Subaru Impreza	2007	2.0 b/g	m		7; m	u	12.2018	Stures hidropastiprinatajs,Kondicionieris,Klimata kontrole,Salona gaisa filtrs,Jumta relini,Pilnpiedzina 4x4,Servisa gramatina,Vieglmetala diski,Isofix stiprinajumi,Regulejama,Apsildami,Papild. bremzu signals,Miglas lukturi,Automat. tuvas gaismas,El. regulejami,Apsildami,ABS,Centrala atslega,Signalizacija,Imobilaizers,Air-bag,ESP,ASR,FM/AM,CD	1
5000	Subaru Impreza	2003 dec	2.0 b	m 5 s	250000	5; m	s	4.2018	Stures hidropastiprinatajs,Kondicionieris,Klimata kontrole,Salona gaisa filtrs,Pilnpiedzina 4x4,Spoileris,Vieglmetala diski,Isofix stiprinajumi,Sporta,Miglas lukturi,ABS,Centrala atslega,FM/AM,CD,DVD,MP3,USB,SDcard,LCD,Bluetooth,Subwoofer	1
5400	Subaru Legacy	2008 jul	2.5 b	m 5 s	253000	7; m	s	11.2018	Stures hidropastiprinatajs,Kondicionieris,Klimata kontrole,Salona gaisa filtrs,Borta dators,Riepu spiediena kontrole,Lietus sensors,Kruiza kontrole,Luka,Servisa gramatina,Vieglmetala diski,Roku balsti,Regulejama,Daudzfunkcionala,El. regulejami,Papild. bremzu signals,Miglas lukturi,Automat. tuvas gaismas,El. regulejami,Apsildami,Aptumsojosie,ABS,Centrala atslega,Signalizacija,Imobilaizers,Air-bag,…	1
6300	Subaru Legacy	2008 aug	2.0 d	m 5 s	214000	5; m	s	1.2019	Stures hidropastiprinatajs,Kondicionieris,Klimata kontrole,Autonomais silditajs,Salona gaisa filtrs,Borta dators,Atpakalskata kamera,Lietus sensors,Kruiza kontrole,Sakabes akis,Pilnpiedzina 4x4,Servisa gramatina,Vieglmetala diski,Roku balsti,Toneti aizmugurejie logi,Regulejama,Daudzfunkcionala,El. regulejami,Apsildami,Xenona,LED bremzugunis,Miglas lukturi,Automat. tuvas gaismas,El. regulejami,Aps…	1
4200	Subaru OUTBACK	2005 oct	2.5 b/g	a	202000	13;	u	1.2019		1
4800	Subaru Legacy	2009	2.0 d	m	225000	9;	u	11.2018		1
7500	Subaru OUTBACK	2010 aug	2.0 d	m 6 s	252039	5; m	u	1.2019	Stures hidropastiprinatajs,Kondicionieris,Klimata kontrole,Autonomais silditajs,Salona gaisa filtrs,Borta dators,Riepu spiediena kontrole,Kruiza kontrole,Jumta relini,Sakabes akis,Luka,Pilnpiedzina 4x4,Servisa gramatina,Vieglmetala diski,Roku balsti,Isofix stiprinajumi,Regulejama,Daudzfunkcionala,Sporta,El. regulejami,Apsildami,Xenona,Papild. bremzu signals,Miglas lukturi,Lampu mazgataji,Automat.…	1
1000	Subaru Impreza	1997 nov	2.0 b/g	m 5 s	356338	9; m	s	w	Sakabes akis,Pilnpiedzina 4x4,Spoileris,Toneti aizmugurejie logi,Recaro	1
3350	Subaru Justy	2008 sep	1.0 b	m 5 s	71133	9;	h	10.2018	Kondicionieris,Servisa gramatina,Signalizacija,FM/AM,CD	1
850	Subaru Legacy	2000	2.0 b	m	272000	9;	u	3.2018	Sakabes akis,Pilnpiedzina 4x4,Vieglmetala diski,Adas apdare,Signalizacija	1
1699	Subaru Impreza	2000 jul	1.8 b	m	237588	2; m	u	11.2018	Stures hidropastiprinatajs,Klimata kontrole,Salona gaisa filtrs,Borta dators,Jumta relini,Pilnpiedzina 4x4,Slieksni,Vieglmetala diski,Roku balsti,Sporta,Apsildami,LED,ABS,Centrala atslega,Signalizacija,Imobilaizers,FM/AM,CD,MP3	1
12500	Subaru Impreza	2004 dec	2.0 b	m 6 s	200000	13; m	s	6.2018		1
11500	Subaru Impreza	2006 dec	2.5 b	m 6 s	117000	7;	s	11.2018	Stures hidropastiprinatajs,Kondicionieris,Klimata kontrole,Salona gaisa filtrs,Borta dators,Lietus sensors,Pilnpiedzina 4x4,Spoileris,Slieksni,Sporta pakete,Servisa gramatina,Vieglmetala diski,Roku balsti,Toneti aizmugurejie logi,Regulejama,Sporta,Sporta,Recaro,Xenona,Papild. bremzu signals,Lampu mazgataji,El. regulejami,Apsildami,Sporta,ABS,Centrala atslega,Signalizacija,Air-bag,ESP,ASR,FM/AM,CD	1
12700	Subaru Impreza	2014	2.5 b	m 5 s	22400	5; m	s	w		1
600	Subaru Impreza	1997	1.6 b	m	200000	8;	s	11.2018	Stures hidropastiprinatajs,Kondicionieris,Pilnpiedzina 4x4,Spoileris	1
2850	Subaru Impreza	2003 dec	2.0 b	m	237150	13; m	u	11.2018	Stures hidropastiprinatajs,Kondicionieris,Klimata kontrole,Salona gaisa filtrs,Borta dators,Jumta relini,Pilnpiedzina 4x4,Servisa gramatina,Vieglmetala diski,Roku balsti,Isofix stiprinajumi,Regulejama,Papild. bremzu signals,Miglas lukturi,Automat. tuvas gaismas,El. regulejami,ABS,Centrala atslega,Signalizacija,Imobilaizers,Air-bag,ESP,ASR,Markejums,FM/AM,CD,MP3	1
3500	Subaru Forester	2003 mar	2.0 b	m 6 s	275000	13; m	o	6.2018	Stures hidropastiprinatajs,Kondicionieris,Klimata kontrole,Autonomais silditajs,Salona gaisa filtrs,Borta dators,Kruiza kontrole,Jumta relini,Pilnpiedzina 4x4,Servisa gramatina,Vieglmetala diski,Roku balsti,Toneti aizmugurejie logi,Regulejama,Apsildami,Papild. bremzu signals,Miglas lukturi,El. regulejami,Apsildami,ABS,Centrala atslega,Signalizacija,Imobilaizers,Air-bag,Markejums,FM/AM,CD	1
1850	Suzuki Grand Vitara	2002 apr	2.0 b/g	a		12;	o	10.2018	Stures hidropastiprinatajs,Kondicionieris,Salona gaisa filtrs,Kruiza kontrole,Jumta relini,Sakabes akis,Pilnpiedzina 4x4,Roku balsti,Toneti aizmugurejie logi,El. regulejami,ABS,Centrala atslega,Air-bag,FM/AM,CD,MP3	1
1850	Suzuki Grand Vitara	1998	2.5 b	m 5 s	391635	13; m	o	12.2017	Stures hidropastiprinatajs,Kondicionieris,Salona gaisa filtrs,Jumta relini,Pilnpiedzina 4x4,Roku balsti,Toneti aizmugurejie logi,Regulejama,Papild. bremzu signals,El. regulejami,Apsildami,ABS,Centrala atslega,Signalizacija,Imobilaizers,Air-bag,ESP,ASR,FM/AM,CD,MP3	1
6000	Suzuki Grand Vitara	2007	2.0 b/g	m	158250	9; m	o	12.2018	Stures hidropastiprinatajs,Kondicionieris,Salona gaisa filtrs,Borta dators,El. durvju aizversana,Jumta relini,Sakabes akis,Pilnpiedzina 4x4,Servisa gramatina,Vieglmetala diski,Roku balsti,Toneti aizmugurejie logi,Regulejama,Daudzfunkcionala,Apsildami,Papild. bremzu signals,Miglas lukturi,El. regulejami,Apsildami,ABS,Centrala atslega,Signalizacija,Air-bag,FM/AM,CD	1
2600	Suzuki Vitara	1993 oct	1.6 b	m 5 s	180000	7; m	o	7.2018	Stures hidropastiprinatajs,Luka,Pilnpiedzina 4x4,Regulejama,Apsildami,LED,Automat. tuvas gaismas,El. regulejami,Centrala atslega,FM/AM	1
2650	Suzuki Swift	2007 jul	1.3 d	m	172700	9; m	h	10.2018	Elektr. stures pastiprinatajs,Kondicionieris,Salona gaisa filtrs,Borta dators,Servisa gramatina,Vieglmetala diski,Regulejama,Miglas lukturi,El. regulejami,Apsildami,ABS,Centrala atslega,Signalizacija,Imobilaizers,Air-bag,ESP,ASR,FM/AM,CD	1
3970	Suzuki SX4	2006	1.9 d	m 6 s	216000	4; m	o	2.2018	Stures hidropastiprinatajs,Kondicionieris,Klimata kontrole,Salona gaisa filtrs,Borta dators,Jumta relini,Servisa gramatina,Vieglmetala diski,Roku balsti,Regulejama,Papild. bremzu signals,Miglas lukturi,El. regulejami,Apsildami,ABS,Centrala atslega,Signalizacija,Imobilaizers,Air-bag,ESP,FM/AM,CD	1
11500	Suzuki SX4	2014	1.6 b	a	68144	7; m	o	5.2018	Stures hidropastiprinatajs,Klimata kontrole,Salona gaisa filtrs,Borta dators,Riepu spiediena kontrole,Parkosanas sens. aizmugure,Lietus sensors,Kruiza kontrole,Keyless Go,Jumta relini,Pilnpiedzina 4x4,Servisa gramatina,Vieglmetala diski,Roku balsti,Toneti aizmugurejie logi,Isofix stiprinajumi,Regulejama,Daudzfunkcionala,Apsildami,Xenona,LED,LED bremzugunis,Miglas lukturi,Lampu mazgataji,Automat. …	1
350	Suzuki Baleno	1999 aug	1.3 b/g	m 5 s	279555	8;	s	w	Stures hidropastiprinatajs,Kondicionieris,Autonomais silditajs,Salona gaisa filtrs,Regulejama,Xenona,El. regulejami,ABS,Centrala atslega,FM/AM	1
6190	Suzuki SX4	2012 mar	1.6 b/g	m 5 s	197789	7; m	h	8.2018	Stures hidropastiprinatajs,Kondicionieris,Salona gaisa filtrs,Borta dators,Jumta relini,Pilnpiedzina 4x4,Servisa gramatina,Vieglmetala diski,Isofix stiprinajumi,Regulejama,Daudzfunkcionala,Automat. tuvas gaismas,El. regulejami,ABS,Centrala atslega,Signalizacija,Imobilaizers,Air-bag,ESP,FM/AM,CD,MP3,Hands-free	1
2700	Suzuki Jimny	2007 nov	1.3 b	m 5 s	250500	9;	o	12.2018	Stures hidropastiprinatajs,Kondicionieris,Salona gaisa filtrs,Jumta relini,Pilnpiedzina 4x4,Regulejama,Apsildami,El. regulejami,Apsildami,ABS,Centrala atslega,Signalizacija,Air-bag,ASR,FM/AM	1
4999	Suzuki SX4	2010 dec	1.9 d	m 6 s		7;	o	1.2019	Stures hidropastiprinatajs,Elektr. stures pastiprinatajs,Kondicionieris,Klimata kontrole,Borta dators,Parkosanas sens. aizmugure,Lietus sensors,Kruiza kontrole,Jumta relini,Sakabes akis,Pilnpiedzina 4x4,Servisa gramatina,Vieglmetala diski,Roku balsti,Regulejama,Daudzfunkcionala,Apsildami,LED bremzugunis,Papild. bremzu signals,Miglas lukturi,Lampu mazgataji,Automat. tuvas gaismas,El. regulejami,Ap…	1
3690	Suzuki Citi	2009 jul	1.2 d	m	229214	6; m	h	12.2018	Stures hidropastiprinatajs,Kondicionieris,Salona gaisa filtrs,Borta dators,Servisa gramatina,Regulejama,Apsildami,Papild. bremzu signals,El. regulejami,Apsildami,ABS,Centrala atslega,Imobilaizers,Air-bag,ESP,FM/AM,CD	1
3900	Suzuki Grand Vitara	2006 aug	2.0 b	m	205586	7;	o	5.2018	Stures hidropastiprinatajs,Klimata kontrole,Salona gaisa filtrs,Borta dators,Jumta relini,Pilnpiedzina 4x4,Roku balsti,El. regulejama,Apsildami,El. regulejami,ABS,Signalizacija,FM/AM,CD	1
1800	Suzuki Grand Vitara	2004	2.0 d	m	444000	12; m	o	7.2018	Stures hidropastiprinatajs,Kondicionieris,Salona gaisa filtrs,Jumta relini,Sakabes akis,Pilnpiedzina 4x4,Servisa gramatina,Regulejama,Apsildami,El. regulejami,Apsildami,Centrala atslega,Signalizacija,FM/AM,CD	1
4800	Suzuki Grand Vitara	2007 jan	1.9 d	m	235000	12; m	o	6.2018	Stures hidropastiprinatajs,Kondicionieris,Klimata kontrole,Salona gaisa filtrs,Jumta relini,Sakabes akis,Pilnpiedzina 4x4,Servisa gramatina,Vieglmetala diski,Roku balsti,Regulejama,Daudzfunkcionala,Apsildami,Automat. tuvas gaismas,El. regulejami,Apsildami,Aptumsojosie,ABS,Centrala atslega,Signalizacija,Imobilaizers,Air-bag,ESP,ASR,FM/AM,CD	1
8200	Suzuki Grand Vitara	2011 apr	2.4 b	m 5 s	135000	7; m	o	6.2018	Stures hidropastiprinatajs,Klimata kontrole,Salona gaisa filtrs,Borta dators,Kruiza kontrole,Keyless Go,Jumta relini,Pilnpiedzina 4x4,Servisa gramatina,Vieglmetala diski,Regulejama,El. regulejama,Apsildami,El. regulejami,Apsildami,ABS,Centrala atslega,Signalizacija,Air-bag,ESP,FM/AM,CD	1
5590	Suzuki Grand Vitara	2006 dec	1.9 d	m 5 s		7; m	o	w	Stures hidropastiprinatajs,Elektr. stures pastiprinatajs,Kondicionieris,Klimata kontrole,Autonomais silditajs,Salona gaisa filtrs,Borta dators,Kruiza kontrole,Keyless Go,Jumta relini,Sakabes akis,Pilnpiedzina 4x4,Vieglmetala diski,Regulejama,Daudzfunkcionala,Apsildami,Papild. bremzu signals,Automat. tuvas gaismas,El. regulejami,Apsildami,ABS,Centrala atslega,Signalizacija,Imobilaizers,Air-bag,ASR…	1
4450	Suzuki SX4	2007 oct	1.6 b/g	m 5 s	290000	13; m	o	12.2018	Stures hidropastiprinatajs,Kondicionieris,Klimata kontrole,Salona gaisa filtrs,Borta dators,Lietus sensors,Kruiza kontrole,El. bagaznieka aizversana,Jumta relini,Servisa gramatina,Vieglmetala diski,Roku balsti,Toneti aizmugurejie logi,Saulessargi logiem,Isofix stiprinajumi,Regulejama,Daudzfunkcionala,Apsildami,Ventilejami,LED,Miglas lukturi,Automat. tuvas gaismas,El. regulejami,Apsildami,ABS,Cent…	1
3700	Suzuki Grand Vitara	2005 sep	2.0 b	m 5 s	350000	9; m	o	5.2018	Stures hidropastiprinatajs,Kondicionieris,Salona gaisa filtrs,Borta dators,Jumta relini,Sakabes akis,Pilnpiedzina 4x4,Vieglmetala diski,Roku balsti,Regulejama,Daudzfunkcionala,Apsildami,Automat. tuvas gaismas,Apsildami,ABS,Centrala atslega,Imobilaizers,Air-bag,FM/AM,CD	1
999.99	Suzuki Baleno	2002	1.6 b	m 5 s	205000	13; m	u	1.2019	Stures hidropastiprinatajs,Salona gaisa filtrs,Jumta relini,Sakabes akis,Spoileris,Vieglmetala diski,Roku balsti,Ledusskapis,Apsildami,Papild. bremzu signals,El. regulejami,Centrala atslega,FM/AM	1
5750	Suzuki SX4	2011 dec	1.9 d	m 6 s		5;	h	1.2019	Stures hidropastiprinatajs,Kondicionieris,Borta dators,Lietus sensors,Kruiza kontrole,Jumta relini,Servisa gramatina,Vieglmetala diski,Roku balsti,Regulejama,Daudzfunkcionala,Apsildami,LED bremzugunis,Papild. bremzu signals,Miglas lukturi,Automat. tuvas gaismas,El. regulejami,Apsildami,El. nolokami,ABS,Centrala atslega,Signalizacija,Imobilaizers,Air-bag,ESP,Markejums,FM/AM,CD,CD mainitajs,MP3,USB…	1
6000	Audi 100	1991	2.0 b/g	m	345000	5;	u	8.2018		1
900	Suzuki Wagon R+	2001 aug	1.3 b	m 5 s	188000	3; m	h	8.2018	Stures hidropastiprinatajs,Jumta relini,El. regulejami,Centrala atslega,FM/AM,USB,SDcard,Bluetooth	1
1999	Suzuki Grand Vitara	2000 dec	2.0 b	m 5 s	260982	13;	o	7.2018		1
3100	Suzuki SX4	2007 feb	1.6 b	m	179268	7; m	h	12.2018	Kondicionieris	1
13000	Suzuki Vitara	2015 apr	1.6 b	m	77005	13;	o	5.2018	Kondicionieris,Klimata kontrole,Borta dators,Riepu spiediena kontrole,Parkosanas sens. aizmugure,Parkosanas sens. prieksa,Atpakalskata kamera,Nakts redzamibas kamera,Distances kontrole,Lietus sensors,Kruiza kontrole,Adaptiva kruizkontrole,Avarijas bremzesanas sist.,Sistema Starts-Stop,Pilnpiedzina 4x4,Vieglmetala diski,Adas apdare,Toneti aizmugurejie logi,Isofix stiprinajumi,Regulejama,El. regule…	1
5749	Suzuki SX4	2011 dec	1.6 b/g	m 5 s	178192	9; m	h	7.2018	Stures hidropastiprinatajs,Kondicionieris,Salona gaisa filtrs,Borta dators,Jumta relini,Pilnpiedzina 4x4,Servisa gramatina,Vieglmetala diski,Isofix stiprinajumi,Regulejama,Daudzfunkcionala,Apsildami,Papild. bremzu signals,Automat. tuvas gaismas,El. regulejami,Apsildami,ABS,Centrala atslega,Signalizacija,Imobilaizers,Air-bag,ESP,FM/AM,CD,MP3,Hands-free	1
4100	Suzuki SX4	2008 jul	1.6 b	m	203150	7; m	o	10.2019	Stures hidropastiprinatajs,Kondicionieris,Salona gaisa filtrs,Borta dators,Kruiza kontrole,Jumta relini,Pilnpiedzina 4x4,Vieglmetala diski,Regulejama,Daudzfunkcionala,Apsildami,El. regulejami,Apsildami,ABS,Centrala atslega,Signalizacija,Imobilaizers,Air-bag,ESP,ASR,FM/AM,CD	1
4950	Toyota Corolla Verso	2007 jun	2.2 d	m 6 s		9; m	mb	1.2019	Stures hidropastiprinatajs,Kondicionieris,Klimata kontrole,Autonomais silditajs,Salona gaisa filtrs,Borta dators,Lietus sensors,Kruiza kontrole,Servisa gramatina,Vieglmetala diski,Roku balsti,Regulejama,Daudzfunkcionala,Papild. bremzu signals,Miglas lukturi,El. regulejami,Apsildami,ABS,Centrala atslega,Imobilaizers,Air-bag,ESP,FM/AM,CD	1
450	Toyota Corolla	1994 nov	1.3 b	m 5 s	240000	4;	c	w		1
10500	Toyota Avensis	2012 mar	1.8 b	a	92710	10;	u	4.2018	Elektr. stures pastiprinatajs,Kondicionieris,Klimata kontrole,Salona gaisa filtrs,Atpakalskata kamera,Lietus sensors,Kruiza kontrole,Servisa gramatina,Vieglmetala diski,Roku balsti,Toneti aizmugurejie logi,Regulejama,Daudzfunkcionala,Apsildami,Xenona,LED,Papild. bremzu signals,Miglas lukturi,Lampu mazgataji,Automat. tuvas gaismas,El. regulejami,ABS,Centrala atslega,Signalizacija,Imobilaizers,Air-…	1
15499	Toyota Prius+	2013 apr	1.8 h	a	84900	7; m	u	9.2018	Elektr. stures pastiprinatajs,Kondicionieris,Klimata kontrole,Borta dators,Atpakalskata kamera,Distances kontrole,Lietus sensors,Adaptiva kruizkontrole,Automatiska parkosana,Avarijas bremzesanas sist.,Keyless Go,Sistema Starts-Stop,Panoramas luka,Servisa gramatina,Vieglmetala diski,Roku balsti,Toneti aizmugurejie logi,Saulessargi logiem,Isofix stiprinajumi,Regulejama,Daudzfunkcionala,Apsildami,LE…	1
4150	Toyota RAV 4	2002 feb	2.0 d	m 5 s	280000	9; m	o	10.2018	Stures hidropastiprinatajs,Kondicionieris,Klimata kontrole,Borta dators,Jumta relini,Pilnpiedzina 4x4,Vieglmetala diski,Adas apdare,Roku balsti,Regulejama,LED bremzugunis,Papild. bremzu signals,Miglas lukturi,El. regulejami,Apsildami,ABS,Centrala atslega,Signalizacija,Imobilaizers,Air-bag,ESP,ASR,Markejums,FM/AM,CD	1
16899	Toyota Prius+	2014 jun	1.8 h	a	107000	5; m	u	12.2019	Elektr. stures pastiprinatajs,Kondicionieris,Klimata kontrole,Borta dators,Atpakalskata kamera,Lietus sensors,Kruiza kontrole,Keyless Go,Sistema Starts-Stop,Panoramas luka,Servisa gramatina,Vieglmetala diski,Adas apdare,Roku balsti,Toneti aizmugurejie logi,Saulessargi logiem,Isofix stiprinajumi,Regulejama,Daudzfunkcionala,Apsildami,LED,LED bremzugunis,Miglas lukturi,Apsildami,Aptumsojosie,El. nol…	1
5750	Toyota Avensis	2009 feb	2.0 d	m 6 s	220000	5; m	u	1.2019	Stures hidropastiprinatajs,Kondicionieris,Klimata kontrole,Autonomais silditajs,Salona gaisa filtrs,Borta dators,Lietus sensors,Kruiza kontrole,Jumta relini,Sakabes akis,Vieglmetala diski,Adas apdare,Roku balsti,Toneti aizmugurejie logi,Saulessargi logiem,Isofix stiprinajumi,Regulejama,Daudzfunkcionala,El. regulejami,Apsildami,LED bremzugunis,Papild. bremzu signals,Miglas lukturi,Lampu mazgataji,…	1
4400	Toyota Auris	2007	1.4 d	m	216000	7; m	-	1.2019	Stures hidropastiprinatajs,Kondicionieris,Klimata kontrole,Salona gaisa filtrs,Borta dators,Lietus sensors,Servisa gramatina,Roku balsti,Regulejama,Daudzfunkcionala,Xenona,Papild. bremzu signals,Miglas lukturi,Automat. tuvas gaismas,El. regulejami,Apsildami,Aptumsojosie,ABS,Centrala atslega,Air-bag,ESP,ASR,FM/AM,CD	1
3000	Toyota Corolla	2006 jun	1.4 d	a	216000	5;	h	11.2018	Stures hidropastiprinatajs,Kondicionieris,Klimata kontrole,Borta dators,Vieglmetala diski,Regulejama,FM/AM,CD	1
3890	Toyota Corolla	2005 may	2.0 d	m		2; m	h	w	Stures hidropastiprinatajs,Kondicionieris,Klimata kontrole,Salona gaisa filtrs,Borta dators,Lietus sensors,Kruiza kontrole,Sakabes akis,Vieglmetala diski,Roku balsti,Isofix stiprinajumi,Ledusskapis,Regulejama,Daudzfunkcionala,Papild. bremzu signals,Miglas lukturi,El. regulejami,Apsildami,ABS,Centrala atslega,Signalizacija,Imobilaizers,Air-bag,ESP,Markejums,FM/AM,CD	1
9730	Toyota Auris	2013 jun	1.4 d	m 6 s	135000	9;	h	6.2018	Stures hidropastiprinatajs,Kondicionieris,Klimata kontrole,Autonomais silditajs,Salona gaisa filtrs,Borta dators,Atpakalskata kamera,Lietus sensors,Servisa gramatina,Roku balsti,Regulejama,Daudzfunkcionala,Apsildami,LED,Papild. bremzu signals,Miglas lukturi,Lampu mazgataji,Automat. tuvas gaismas,El. regulejami,Apsildami,Aptumsojosie,ABS,Centrala atslega,Signalizacija,Imobilaizers,Air-bag,ESP,ASR,…	1
2500	Toyota Hiace	1994	2.4 d	m	250000	1;	mb	1.2018		1
20000	Toyota Land Cruiser	2011	3.0 d	a	210000	7;	o	1.2019		1
21300	Toyota Land Cruiser	2012	3.0 d	a		5;	o	8.2018	Jumta relini,Pilnpiedzina 4x4,Apsildami,ABS,Centrala atslega,Signalizacija,Imobilaizers,Air-bag	1
21500	Toyota Hilux	2012 sep	3.0 d	a 5 s	143000	5; m	o	11.2018	Klimata kontrole,Atpakalskata kamera,Apsildami,El. nolokami,Bluetooth	1
2999	Toyota Yaris	2007	1.3 b	m 5 s	110000	7; m	h	5.2018	Stures hidropastiprinatajs,Kondicionieris,Salona gaisa filtrs,Borta dators,Isofix stiprinajumi,Regulejama,Daudzfunkcionala,Papild. bremzu signals,El. regulejami,Apsildami,ABS,Centrala atslega,Signalizacija,Imobilaizers,FM/AM,CD	1
3300	Toyota Corolla	2005 aug	1.6 b	m 5 s	228700	7;	u	1.2019	Kondicionieris,Klimata kontrole,Salona gaisa filtrs,Lietus sensors,Jumta relini,Sakabes akis,Regulejama,Apsildami,Papild. bremzu signals,Miglas lukturi,Automat. tuvas gaismas,Automat. talas gaismas,El. regulejami,Centrala atslega,Signalizacija,Air-bag,FM/AM,CD	1
4200	Toyota Avensis	2006 dec	2.2 d	m 6 s	193700	9;	u	8.2018	Stures hidropastiprinatajs,Kondicionieris,Klimata kontrole,Salona gaisa filtrs,Borta dators,Lietus sensors,Kruiza kontrole,Jumta relini,Vieglmetala diski,Roku balsti,Toneti aizmugurejie logi,Isofix stiprinajumi,Regulejama,Daudzfunkcionala,Xenona,Bi xenona,LED bremzugunis,Papild. bremzu signals,Miglas lukturi,Lampu mazgataji,Automat. tuvas gaismas,El. regulejami,Apsildami,Aptumsojosie,El. nolokami…	1
2990	Toyota Corolla Verso	2006 feb	2.0 d	m 5 s	330000	1; m	mv	2.2018		1
5000	Toyota Corolla Verso	2008	2.2 d	m 6 s		5; m	mv	w	Stures hidropastiprinatajs,Kondicionieris,Klimata kontrole,Salona gaisa filtrs,Borta dators,Parkosanas sens. aizmugure,Sakabes akis,Servisa gramatina,Vieglmetala diski,Regulejama,Daudzfunkcionala,Papild. bremzu signals,Miglas lukturi,El. regulejami,Apsildami,ABS,Centrala atslega,Signalizacija,Imobilaizers,Air-bag,ESP,ASR,FM/AM,CD,CD mainitajs,MP3	1
4850	Toyota Avensis	2008 feb	2.2 d	m 6 s	189790	1;	u	1.2019	Stures hidropastiprinatajs,Klimata kontrole,Salona gaisa filtrs,Borta dators,Lietus sensors,Kruiza kontrole,Jumta relini,Sakabes akis,Vieglmetala diski,Adas apdare,Roku balsti,Toneti aizmugurejie logi,Regulejama,Daudzfunkcionala,El. regulejami,Xenona,Papild. bremzu signals,Miglas lukturi,Lampu mazgataji,Automat. tuvas gaismas,El. regulejami,Apsildami,ABS,Centrala atslega,Imobilaizers,Air-bag,ESP,…	1
4650	Toyota Yaris	2008 nov	1.4 d	m 5 s		5; m	h	1.2019	Stures hidropastiprinatajs,Kondicionieris,Salona gaisa filtrs,Borta dators,Servisa gramatina,Vieglmetala diski,Regulejama,Daudzfunkcionala,Papild. bremzu signals,Miglas lukturi,El. regulejami,Apsildami,ABS,Centrala atslega,Imobilaizers,Air-bag,ESP,FM/AM,CD	1
800	Toyota Avensis	2002	2.0 b	m 5 s		12; m	s	4.2018	Stures hidropastiprinatajs,Vieglmetala diski,Roku balsti,Regulejama,Papild. bremzu signals,El. regulejami,Apsildami,ABS,Centrala atslega,Signalizacija,Imobilaizers,Air-bag,FM/AM,CD,MP3	1
4850	Toyota RAV 4	2004 feb	2.0 d	m 5 s		9; m	o	1.2019	Stures hidropastiprinatajs,Kondicionieris,Klimata kontrole,Salona gaisa filtrs,Borta dators,Parkosanas sens. aizmugure,Parkosanas sens. prieksa,Jumta relini,Sakabes akis,Pilnpiedzina 4x4,Vieglmetala diski,Roku balsti,Regulejama,Daudzfunkcionala,Papild. bremzu signals,Miglas lukturi,El. regulejami,Apsildami,ABS,Centrala atslega,Imobilaizers,Air-bag,ESP,FM/AM,CD	1
2450	Toyota Corolla	2004	2.0 d	m	283706	7;	h	11.2018	Stures hidropastiprinatajs,Kondicionieris,Salona gaisa filtrs,Borta dators,Daudzfunkcionala,FM/AM,CD	1
3500	Toyota RAV 4	2002	2.0 d	m	315000	9; m	o	3.2018	Stures hidropastiprinatajs,Kondicionieris,Salona gaisa filtrs,Parkosanas sens. aizmugure,Jumta relini,Sakabes akis,Vieglmetala diski,Roku balsti,Regulejama,El. regulejami,Papild. bremzu signals,Miglas lukturi,El. regulejami,ABS,Centrala atslega,Signalizacija,Imobilaizers,Air-bag,ESP,FM/AM,CD	1
4750	Toyota Avensis	2007	2.2 d	m 6 s	225000		u	1.2019	Stures hidropastiprinatajs,Kondicionieris,Klimata kontrole,Salona gaisa filtrs,Borta dators,Parkosanas sens. aizmugure,Lietus sensors,Kruiza kontrole,Jumta relini,Sakabes akis,Servisa gramatina,Vieglmetala diski,Roku balsti,Regulejama,Daudzfunkcionala,LED bremzugunis,Papild. bremzu signals,Miglas lukturi,El. regulejami,Apsildami,ABS,Centrala atslega,Signalizacija,Imobilaizers,Air-bag,ESP,ASR,Mark…	1
12650	Toyota Corolla	2015 dec	1.6 b	a	31000	1; m	s	9.2019	Stures hidropastiprinatajs,Elektr. stures pastiprinatajs,Kondicionieris,Klimata kontrole,Salona gaisa filtrs,Borta dators,Riepu spiediena kontrole,Parkosanas sens. aizmugure,Parkosanas sens. prieksa,Atpakalskata kamera,Lietus sensors,Kruiza kontrole,Servisa gramatina,Vieglmetala diski,Roku balsti,Toneti aizmugurejie logi,Saulessargi logiem,Isofix stiprinajumi,Regulejama,Daudzfunkcionala,Apsildami…	1
3890	Skoda Octavia	2008 may	1.9 d	m 5 s	285000	9; m	u	5.2018	Stures hidropastiprinatajs,Kondicionieris,Klimata kontrole,Salona gaisa filtrs,Borta dators,Lietus sensors,Kruiza kontrole,Jumta relini,Sakabes akis,Servisa gramatina,Vieglmetala diski,Roku balsti,Isofix stiprinajumi,Regulejama,Apsildami,Papild. bremzu signals,Miglas lukturi,Automat. tuvas gaismas,El. regulejami,Apsildami,Aptumsojosie,ABS,Centrala atslega,Signalizacija,Imobilaizers,Air-bag,ESP,AS…	1
1950	Skoda Octavia	2003	1.8 b/g	m	283000	12;	u	8.2018	Elektr. stures pastiprinatajs,Kondicionieris,Salona gaisa filtrs,Pilnpiedzina 4x4,Vieglmetala diski,Roku balsti,Isofix stiprinajumi,Regulejama,Apsildami,Miglas lukturi,El. regulejami,Apsildami,ABS,Centrala atslega,Imobilaizers,Air-bag,ESP,FM/AM,CD,MP3	1
5350	Skoda Octavia	2007 dec	2.0 d	m 6 s		5; m	u	1.2019		1
9500	Skoda Superb	2010	2.0 d	a	159512	10; m	s	11.2018	Elektr. stures pastiprinatajs,Kondicionieris,Klimata kontrole,Salona gaisa filtrs,Borta dators,Riepu spiediena kontrole,Parkosanas sens. aizmugure,Parkosanas sens. prieksa,Lietus sensors,Kruiza kontrole,El. bagaznieka aizversana,Servisa gramatina,Vieglmetala diski,Adas apdare,Roku balsti,Regulejama,Daudzfunkcionala,El. regulejami,Apsildami,Ar atminu,Bi xenona,Miglas lukturi,Lampu mazgataji,Automa…	1
1800	Skoda Fabia	2001	1.9 d	m 5 s		13; m	h	11.2018	Stures hidropastiprinatajs,Kondicionieris,Borta dators,Kruiza kontrole,Servisa gramatina,Vieglmetala diski,Roku balsti,Regulejama,Apsildami,Papild. bremzu signals,Miglas lukturi,El. regulejami,Apsildami,ABS,Centrala atslega,Signalizacija,Imobilaizers,Air-bag,ESP,ASR	1
1950	Skoda Octavia	2001 jun	1.9 d	m	342394	5; m	u	5.2018		1
3700	Skoda Roomster	2007 sep	1.6 b	a 6 s	138000	10;	h	11.2018	Stures hidropastiprinatajs,Kondicionieris,Salona gaisa filtrs,FM/AM,CD	1
2990	Skoda Octavia	2006 sep	1.6 b/g	m 5 s	181000	7; m	u	1.2019	Stures hidropastiprinatajs,Kondicionieris,Salona gaisa filtrs,Borta dators,Jumta relini,Regulejama,Papild. bremzu signals,El. regulejami,Apsildami,ABS,Centrala atslega,Imobilaizers,Air-bag,ASR,FM/AM,CD	1
12890	Skoda Octavia	2014 sep	2.0 d	m	167000	7;	u	1.2019	Elektr. stures pastiprinatajs,Kondicionieris,Klimata kontrole,Salona gaisa filtrs,Borta dators,Riepu spiediena kontrole,Parkosanas sens. aizmugure,Parkosanas sens. prieksa,Lietus sensors,Kruiza kontrole,Jumta relini,Servisa gramatina,Vieglmetala diski,Roku balsti,Isofix stiprinajumi,Regulejama,Daudzfunkcionala,Sporta,El. regulejami,Apsildami,Ar atminu,Xenona,Bi xenona,LED,LED bremzugunis,Papild. …	1
3900	Skoda Octavia	2008 mar	2.0 d	m 6 s	373000	5; m	u	12.2018	Stures hidropastiprinatajs,Kondicionieris,Klimata kontrole,Salona gaisa filtrs,Borta dators,Riepu spiediena kontrole,Parkosanas sens. aizmugure,Lietus sensors,Kruiza kontrole,Jumta relini,Luka,Panoramas luka,Spoileris,Slieksni,Sporta pakete,Vieglmetala diski,Adas apdare,Roku balsti,Toneti aizmugurejie logi,Regulejama,El. regulejama,Daudzfunkcionala,Sporta,Apsildami,Sporta,Recaro,Xenona,Papild. br…	1
4990	Skoda Octavia	2007 dec	2.0 d	m		8; m	s	11.2018		1
6200	Skoda Octavia	2009 apr	2.0 d	a 6 s	267000	5; m	u	7.2018	Stures hidropastiprinatajs,Klimata kontrole,Salona gaisa filtrs,Borta dators,Riepu spiediena kontrole,Parkosanas sens. aizmugure,Lietus sensors,Kruiza kontrole,Adas apdare,Roku balsti,Toneti aizmugurejie logi,Regulejama,Daudzfunkcionala,Apsildami,Xenona,Miglas lukturi,Lampu mazgataji,El. regulejami,Apsildami,ABS,Centrala atslega,Signalizacija,Imobilaizers,Air-bag,ESP,FM/AM,CD,DVD,Navigacija,Tel./…	1
13900	Skoda Superb	2014 sep	2.0 d	a	194000	5; m	u	1.2019	Stures hidropastiprinatajs,Elektr. stures pastiprinatajs,Kondicionieris,Klimata kontrole,Salona gaisa filtrs,Borta dators,Riepu spiediena kontrole,Parkosanas sens. aizmugure,Parkosanas sens. prieksa,Distances kontrole,Lietus sensors,Kruiza kontrole,Adaptiva kruizkontrole,Automatiska parkosana,Cela zimju atpazis. sistema,Klusuma zonu asistents,Paligsistema brauks. joslas,Avarijas bremzesanas sist.…	1
3750	Skoda Octavia	2008	2.0 d	m 6 s	350000	5; m	u	6.2018	Stures hidropastiprinatajs,Kondicionieris,Klimata kontrole,Salona gaisa filtrs,Borta dators,Kruiza kontrole,Sakabes akis,Spoileris,Servisa gramatina,Vieglmetala diski,Roku balsti,Toneti aizmugurejie logi,Saulessargi logiem,Regulejama,Apsildami,Xenona,Miglas lukturi,El. regulejami,Apsildami,ABS,Centrala atslega,Signalizacija,Air-bag,ASR,FM/AM,CD	1
10500	Skoda Superb	2011 sep	2.0 d	a 6 s	254000	5;	u	11.2018	Elektr. stures pastiprinatajs,Kondicionieris,Klimata kontrole,Salona gaisa filtrs,Borta dators,Riepu spiediena kontrole,Parkosanas sens. aizmugure,Parkosanas sens. prieksa,Lietus sensors,Kruiza kontrole,Automatiska parkosana,Jumta relini,Servisa gramatina,Vieglmetala diski,Adas apdare,Roku balsti,Regulejama,Daudzfunkcionala,El. regulejami,Apsildami,Ar atminu,Xenona,Papild. bremzu signals,Miglas l…	1
3500	Skoda Fabia	2008	1.4 d	m 5 s	136000	5; m	h	9.2018	Stures hidropastiprinatajs,Kondicionieris,Salona gaisa filtrs,Borta dators,Kruiza kontrole,Servisa gramatina,Toneti aizmugurejie logi,Regulejama,Apsildami,Papild. bremzu signals,El. regulejami,Apsildami,ABS,Centrala atslega,Imobilaizers,Air-bag,ESP,ASR,FM/AM,CD,MP3	1
2200	Skoda Octavia	2002 nov	1.9 d	m 5 s	455000	4;	u	9.2018	Stures hidropastiprinatajs,Kondicionieris,Salona gaisa filtrs,Borta dators,Kruiza kontrole,Sakabes akis,Roku balsti,Regulejama,Miglas lukturi,Automat. tuvas gaismas,El. regulejami,Apsildami,ABS,Centrala atslega,Imobilaizers,Air-bag,FM/AM,CD,MP3,USB	1
17000	Skoda Octavia	2017 nov	1.5 b	m 6 s	230	2; m	u	11.2019		1
4150	Skoda Octavia	2006 apr	2.0 b	m 6 s	118000	13; m	h	5.2018	Stures hidropastiprinatajs,Klimata kontrole,Salona gaisa filtrs,Borta dators,Lietus sensors,Kruiza kontrole,Servisa gramatina,Vieglmetala diski,Roku balsti,Toneti aizmugurejie logi,Isofix stiprinajumi,Ledusskapis,Regulejama,LED bremzugunis,Papild. bremzu signals,Miglas lukturi,Lampu mazgataji,Automat. tuvas gaismas,Apsildami,Aptumsojosie,ABS,Centrala atslega,Signalizacija,Imobilaizers,Air-bag,ESP…	1
2000	Skoda Octavia	2006 mar	1.9 d	m 5 s	249000	7; m	p	10.2018	Elektr. stures pastiprinatajs,Klimata kontrole,Salona gaisa filtrs,Borta dators,Kruiza kontrole,Jumta relini,Servisa gramatina,Vieglmetala diski,Regulejama,Miglas lukturi,Automat. tuvas gaismas,El. regulejami,Apsildami,ABS,Centrala atslega,Signalizacija,Air-bag,ESP,FM/AM,CD,Tel./mob.	1
9995	Skoda Rapid	2016 jul	1.4 d	a	135313	1; m	u	1.2019	Stures hidropastiprinatajs,Kondicionieris,Salona gaisa filtrs,Borta dators,Parkosanas sens. aizmugure,Distances kontrole,Lietus sensors,Sistema Starts-Stop,Jumta relini,Servisa gramatina,Vieglmetala diski,Roku balsti,Toneti aizmugurejie logi,Isofix stiprinajumi,Regulejama,Daudzfunkcionala,Apsildami,Miglas lukturi,Lampu mazgataji,El. regulejami,Apsildami,ABS,Centrala atslega,Imobilaizers,Air-bag,E…	1
11900	Skoda Octavia	2013	1.6 d	m	100600	2; m	u	5.2018	Elektr. stures pastiprinatajs,Kondicionieris,Salona gaisa filtrs,Borta dators,Kruiza kontrole,Servisa gramatina,Vieglmetala diski,Roku balsti,Isofix stiprinajumi,Regulejama,Daudzfunkcionala,Apsildami,LED bremzugunis,Miglas lukturi,El. regulejami,Apsildami,ABS,Centrala atslega,Signalizacija,Imobilaizers,Air-bag,ESP,ASR,FM/AM,CD,MP3,USB,Bluetooth,Hands-free	1
4500	Skoda Octavia	2007 jan	1.9 d	m 5 s	168000	5;	h	4.2018	Stures hidropastiprinatajs,Kondicionieris,Klimata kontrole,Salona gaisa filtrs,Borta dators,Parkosanas sens. aizmugure,Lietus sensors,Kruiza kontrole,Vieglmetala diski,Adas apdare,Roku balsti,Toneti aizmugurejie logi,Regulejama,Apsildami,Miglas lukturi,Automat. tuvas gaismas,El. regulejami,Apsildami,ABS,Centrala atslega,Signalizacija,FM/AM,CD	1
3550	Skoda Fabia	2010 sep	1.6 d	m 5 s	149000	9; m	h	11.2018	Elektr. stures pastiprinatajs,Kondicionieris,Salona gaisa filtrs,Borta dators,Riepu spiediena kontrole,Servisa gramatina,Isofix stiprinajumi,Regulejama,Daudzfunkcionala,Automat. tuvas gaismas,El. regulejami,Apsildami,ABS,Centrala atslega,Signalizacija,Imobilaizers,Air-bag,ESP,FM/AM,CD,MP3	1
1250	Skoda Fabia	2003 oct	1.9 d	m 5 s	418000	1;	u	10.2018	Stures hidropastiprinatajs,Borta dators,Regulejama,ABS,Centrala atslega,Signalizacija,CD,MP3	1
6100	Skoda Octavia	2007 jun	2.0 d	m 6 s	260000	5; m	u	8.2018	Stures hidropastiprinatajs,Kondicionieris,Klimata kontrole,Autonomais silditajs,Salona gaisa filtrs,Borta dators,Parkosanas sens. aizmugure,Parkosanas sens. prieksa,Lietus sensors,Kruiza kontrole,Jumta relini,Sakabes akis,Pilnpiedzina 4x4,Sporta pakete,Servisa gramatina,Vieglmetala diski,Roku balsti,Toneti aizmugurejie logi,Regulejama,Apsildami,Papild. bremzu signals,Miglas lukturi,Automat. tuvas…	1
4700	Skoda Fabia	2011 oct	1.6 d	m 5 s	155000	12; m	h	12.2018	Stures hidropastiprinatajs,Kondicionieris,Salona gaisa filtrs,Riepu spiediena kontrole,El. durvju aizversana,Servisa gramatina,Regulejama,Miglas lukturi,El. regulejami,Apsildami,ABS,Centrala atslega,Signalizacija,Air-bag,ESP,ASR,FM/AM,CD	1
1750	Skoda Octavia	2005	1.6 b/g	m	440000	7;	p	12.2018	Elektr. stures pastiprinatajs,Kondicionieris,Jumta relini,Regulejama,Miglas lukturi,El. regulejami,Apsildami,ABS,Centrala atslega,Signalizacija,Imobilaizers,Air-bag,ESP,ASR,FM/AM,CD	1
3900	Skoda Octavia	2006 jun	2.0 b	m 6 s	231000	13; m	s	1.2019	Elektr. stures pastiprinatajs,Klimata kontrole,Salona gaisa filtrs,Borta dators,Parkosanas sens. aizmugure,Parkosanas sens. prieksa,Lietus sensors,Kruiza kontrole,Spoileris,Slieksni,Sporta pakete,Servisa gramatina,Vieglmetala diski,Adas apdare,Roku balsti,Toneti aizmugurejie logi,Regulejama,Daudzfunkcionala,Sporta,Apsildami,Bi xenona,LED bremzugunis,Papild. bremzu signals,Miglas lukturi,Lampu maz…	1
4500	Volkswagen Passat (B6)	2008 may	1.9 d	m 5 s	217000	5; m	u	9.2018	Stures hidropastiprinatajs,Kondicionieris,Klimata kontrole,Salona gaisa filtrs,Borta dators,Lietus sensors,Kruiza kontrole,Jumta relini,Sakabes akis,Vieglmetala diski,Roku balsti,Toneti aizmugurejie logi,Regulejama,El. regulejami,El. regulejami,Apsildami,ABS,Centrala atslega,FM/AM,CD	1
2250	Volkswagen Passat (B5)	2003 sep	1.9 d	m 5 s	363657	9; m	u	4.2018	Stures hidropastiprinatajs,Klimata kontrole,Salona gaisa filtrs,Borta dators,Jumta relini,Vieglmetala diski,Roku balsti,Regulejama,Apsildami,Papild. bremzu signals,Miglas lukturi,El. regulejami,Apsildami,FM/AM,CD,Navigacija	1
790	Volkswagen Passat (B3)	1989	1.9 d	m 5 s		8;	u	1.2019	Stures hidropastiprinatajs,Jumta relini,Sakabes akis,Luka,FM/AM	1
4550	Volkswagen Golf 5	2006	1.6 b	m 6 s		5; m	h	w		1
500	Volkswagen Passat (B5)	1998 mar	1.8 b	m		7;	u	4.2018	Stures hidropastiprinatajs,Klimata kontrole,Borta dators,Roku balsti,Regulejama,El. regulejama,Apsildami,El. regulejami,ABS,Centrala atslega,Signalizacija,Imobilaizers,Air-bag,ESP,ASR,FM/AM,CD,CD mainitajs	1
11800	Volkswagen Golf 7	2014 sep	1.6 d	a	96000	13;	u	12.2018	Stures hidropastiprinatajs,Kondicionieris,Parkosanas sens. aizmugure,Parkosanas sens. prieksa,Lietus sensors,Kruiza kontrole,Sakabes akis,Servisa gramatina,Roku balsti,Isofix stiprinajumi,El. regulejami,Apsildami,Miglas lukturi,Automat. tuvas gaismas,ABS,Centrala atslega,ASR,FM/AM,MP3,Navigacija,Tel./mob.,Bluetooth	1
5200	Volkswagen Passat (B6)	2009 jun	2.0 d	m 6 s	253000	5; m	u	1.2019	Stures hidropastiprinatajs,Kondicionieris,Klimata kontrole,Autonomais silditajs,Salona gaisa filtrs,Borta dators,Parkosanas sens. aizmugure,Lietus sensors,Kruiza kontrole,Jumta relini,Luka,Panoramas luka,Sporta pakete,Vieglmetala diski,Adas apdare,Roku balsti,Toneti aizmugurejie logi,Regulejama,El. regulejami,Apsildami,Recaro,Xenona,Bi xenona,Papild. bremzu signals,Miglas lukturi,Automat. tuvas g…	1
3450	Volkswagen Touran	2005 jun	2.0 d	m 6 s		7; m	mv	10.2018	Stures hidropastiprinatajs,Elektr. stures pastiprinatajs,Kondicionieris,Klimata kontrole,Salona gaisa filtrs,Borta dators,Lietus sensors,Kruiza kontrole,Jumta relini,Sakabes akis,Vieglmetala diski,Roku balsti,Isofix stiprinajumi,Regulejama,Papild. bremzu signals,Automat. tuvas gaismas,El. regulejami,Apsildami,Aptumsojosie,ABS,Centrala atslega,Signalizacija,Air-bag,ESP,FM/AM,CD	1
1800	Volkswagen Golf 4	1998 oct	1.9 d	m 5 s	289096	9; m	h	1.2019	Stures hidropastiprinatajs,Kondicionieris,Sakabes akis,Roku balsti,Regulejama,El. regulejami,Apsildami,El. nolokami,ABS,Centrala atslega,Imobilaizers,Air-bag,FM/AM,CD,MP3	1
13635	Volkswagen Golf 7	2016 may	1.4 b	a	58677	5;	h	5.2018	Elektr. stures pastiprinatajs,Kondicionieris,Vieglmetala diski,Roku balsti,Isofix stiprinajumi,El. regulejami,Apsildami,Papild. bremzu signals,Miglas lukturi,Automat. tuvas gaismas,ABS,Centrala atslega,Signalizacija,ASR,FM/AM,MP3,Tel./mob.,Bluetooth	1
12200	Volkswagen Passat (B7)	2014 jan	2.0 d	m 6 s	143320	2; m	u	1.2019	Stures hidropastiprinatajs,Kondicionieris,Klimata kontrole,Salona gaisa filtrs,Borta dators,Riepu spiediena kontrole,Parkosanas sens. aizmugure,Parkosanas sens. prieksa,Lietus sensors,Kruiza kontrole,Keyless Go,Sistema Starts-Stop,Jumta relini,Sakabes akis,Servisa gramatina,Vieglmetala diski,Roku balsti,Toneti aizmugurejie logi,Regulejama,Daudzfunkcionala,El. regulejami,Apsildami,Papild. bremzu s…	1
13750	Volkswagen Touran	2014 apr	1.6 d	m 6 s	104997	5; m	mv	1.2019	Stures hidropastiprinatajs,Klimata kontrole,Autonomais silditajs,Salona gaisa filtrs,Borta dators,Parkosanas sens. aizmugure,Parkosanas sens. prieksa,Atpakalskata kamera,Lietus sensors,Kruiza kontrole,Sistema Starts-Stop,Jumta relini,Sakabes akis,Servisa gramatina,Vieglmetala diski,Roku balsti,Toneti aizmugurejie logi,Isofix stiprinajumi,Regulejama,Daudzfunkcionala,Apsildami,Bi xenona,LED,Papild.…	1
5700	Volkswagen Touareg	2005	2.5 d	a 6 s	245000	5;	o	12.2018	Stures hidropastiprinatajs,Kondicionieris,Klimata kontrole,Autonomais silditajs,Salona gaisa filtrs,Borta dators,Parkosanas sens. aizmugure,Parkosanas sens. prieksa,Lietus sensors,Kruiza kontrole,Sakabes akis,Luka,Pilnpiedzina 4x4,Pneimopiekare,Vieglmetala diski,Adas apdare,Roku balsti,Toneti aizmugurejie logi,Ledusskapis,Regulejama,Daudzfunkcionala,El. regulejami,Apsildami,Ar atminu,Xenona,Migla…	1
3350	Volkswagen Sharan	2002 jun	1.9 d	m 6 s	260000	5; m	mv	10.2018	Stures hidropastiprinatajs,Kondicionieris,Klimata kontrole,Borta dators,Jumta relini,Vieglmetala diski,Roku balsti,Regulejama,LED bremzugunis,Papild. bremzu signals,Miglas lukturi,El. regulejami,Apsildami,ABS,Centrala atslega,Signalizacija,Imobilaizers,Air-bag,ESP,ASR,Markejums,FM/AM,CD,CD mainitajs	1
16000	Volkswagen Caddy	2015 may	1.6 d	a 7 s	45000	2; m	u	5.2018	Stures hidropastiprinatajs,Klimata kontrole,Autonomais silditajs,Salona gaisa filtrs,Borta dators,Riepu spiediena kontrole,Parkosanas sens. aizmugure,Lietus sensors,Kruiza kontrole,Servisa gramatina,Vieglmetala diski,Toneti aizmugurejie logi,Regulejama,Apsildami,Miglas lukturi,El. regulejami,Apsildami,ABS,Centrala atslega,Signalizacija,Imobilaizers,Air-bag,ESP,ASR,FM/AM,CD,USB	1
5000	Volkswagen Multivan	1999 apr	2.5 d	m 5 s	400000	13;	mb	11.2018	Klimata kontrole,Autonomais silditajs,Sakabes akis,Vieglmetala diski,Toneti aizmugurejie logi,Ledusskapis,ABS,Centrala atslega,Signalizacija	1
1799	Volkswagen Polo	2004 nov	1.4 d	m 5 s		7; m	h	8.2018	Stures hidropastiprinatajs,Elektr. stures pastiprinatajs,Kondicionieris,Klimata kontrole,Salona gaisa filtrs,Borta dators,Lietus sensors,Kruiza kontrole,El. bagaznieka aizversana,El. durvju aizversana,Vieglmetala diski,Roku balsti,Isofix stiprinajumi,Papild. bremzu signals,Miglas lukturi,Automat. tuvas gaismas,Apsildami,Aptumsojosie,ABS,Centrala atslega,Signalizacija,Imobilaizers,Air-bag,ESP,ASR,…	1
3550	Volkswagen Passat (B5)	2005 mar	2.5 d	a 6 s		5; m	u	w		1
6350	Volkswagen Caravelle	2004 may	2.5 d	m 6 s	290000	13;	mv	1.2019	Stures hidropastiprinatajs,Kondicionieris,Klimata kontrole,Autonomais silditajs,Salona gaisa filtrs,Sakabes akis,Servisa gramatina,Roku balsti,Toneti aizmugurejie logi,Saulessargi logiem,Regulejama,Apsildami,Papild. bremzu signals,Miglas lukturi,Automat. tuvas gaismas,El. regulejami,Apsildami,ABS,Centrala atslega,Imobilaizers,Air-bag,ESP,ASR,FM/AM,CD,CD mainitajs	1
2850	Volkswagen Golf 4	2003 nov	1.9 d	m 6 s	261750	7; m	h	10.2018	Stures hidropastiprinatajs,Elektr. stures pastiprinatajs,Klimata kontrole,Salona gaisa filtrs,Borta dators,Servisa gramatina,Vieglmetala diski,Roku balsti,Regulejama,Papild. bremzu signals,Miglas lukturi,El. regulejami,Apsildami,ABS,Centrala atslega,Signalizacija,Imobilaizers,Air-bag,ESP,FM/AM,CD	1
3450	Volkswagen Golf 4	2004	1.4 b	m	215739	5;	h	8.2018	Kondicionieris,Salona gaisa filtrs,Sakabes akis,Servisa gramatina,Vieglmetala diski,Adas apdare,Regulejama,Recaro,El. regulejami,Apsildami,ABS,Centrala atslega,Air-bag,ESP,FM/AM,CD,MP3,USB,Bluetooth	1
18000	Volkswagen Passat CC	2014 nov	2.0 d	a 6 s	154325	5; m	s	10.2018	Stures hidropastiprinatajs,Kondicionieris,Klimata kontrole,Salona gaisa filtrs,Borta dators,Riepu spiediena kontrole,Parkosanas sens. aizmugure,Parkosanas sens. prieksa,Lietus sensors,Kruiza kontrole,Sistema Starts-Stop,Slieksni,Sporta pakete,Servisa gramatina,Vieglmetala diski,Adas apdare,Roku balsti,Toneti aizmugurejie logi,Isofix stiprinajumi,Ledusskapis,Regulejama,Daudzfunkcionala,Sporta,El. …	1
2950	Volkswagen Touran	2004 dec	2.0 d	m 6 s	277549	9; m	mv	1.2019	Stures hidropastiprinatajs,Kondicionieris,Klimata kontrole,Jumta relini,Roku balsti,Regulejama,LED bremzugunis,Papild. bremzu signals,Miglas lukturi,El. regulejami,Apsildami,ABS,Centrala atslega,Signalizacija,Imobilaizers,Air-bag,ESP,ASR,Markejums,FM/AM,CD	1
7700	Volkswagen Multivan	1999	2.5 d	m 5 s	371000	13; m	mv	8.2018	Stures hidropastiprinatajs,Kondicionieris,Klimata kontrole,Salona gaisa filtrs,Borta dators,Kruiza kontrole,Sakabes akis,Vieglmetala diski,Roku balsti,Toneti aizmugurejie logi,Apsildami,Sporta,Recaro,Papild. bremzu signals,Miglas lukturi,El. regulejami,ABS,Centrala atslega,Signalizacija,Imobilaizers,Air-bag,ESP,ASR,FM/AM,CD	1
2500	Volkswagen LT	2007 jan	2.5 d	m		1;	mv	5.2018	Stures hidropastiprinatajs,Lietus sensors,Servisa gramatina,Roku balsti,Regulejama,Apsildami,El. regulejami,ABS,Centrala atslega,Signalizacija,FM/AM,CD	1
950	Vaz 2101	1984	1.1 b	m	98000	12;	s	w		1
2700	Vaz 21063	1984	1.3 b	m	97209	12;	s	7.2018		1
500	Vaz 21063	1990	1.3 b	m	37000	7;	s	11.2018		1
400	Vaz 2121	2002	1.7 b	m	200000	8;	o	w	Sakabes akis,Pilnpiedzina 4x4,Slieksni	1
400	Vaz 2121	1990	1.6 b	m	10000	7;	o	w		1
350	Vaz 21063	1983	1.3 b	m 5 s	65432	4;	s	w		1
3000	Vaz 2106	1982	1.6 b	m 4 s	300000	1;	s	w		1
1100	Vaz 21063	1984	1.3 b	m	120000	2;	s	12.2017		1
1500	Vaz 2105	1981	1.6 b	m 4 s	500000		s	w		1
2000	Vaz 2103	1983	1.3 b	m	130216	1;	s	5.2018		1
500	Vaz 2105	1983	1.5 b	m 4 s	333587	5;	-	w		1
1090	Vaz Citi	1981	1.2 b	m	110624	8;	s	w		1
1300	Vaz Citi	2008	1.6 b	m 5 s	27500	10;	h	6.2019	Elektr. stures pastiprinatajs,Kondicionieris,Salona gaisa filtrs,Borta dators,Jumta relini,Sakabes akis,Servisa gramatina,Regulejama,Daudzfunkcionala,Centrala atslega,Signalizacija,Imobilaizers,Air-bag,FM/AM,CD	1
2500	Vaz 2101	1982	1.6 b	m 4 s	500000	12;	s	w		1
400	Vaz 2121	1986	1.7 b	m 4 s	30000	1;	o	w	Pilnpiedzina 4x4	1
550	Vaz Citi	2008	1.6 b	m	84555	13; m	h	7.2018		1
1150	Vaz 21213	2005 jan	1.7 b	m 5 s	67000	12;	o	1.2018	Pilnpiedzina 4x4	1
1350	Vaz 21213	1995	1.6 b	m	165777	12;	o	12.2018	Pilnpiedzina 4x4	1
990	Vaz 21063	1986	1.3 b	m 4 s	59340	6;	s	7.2018		1
2000	Vaz 2121	2005	1.7 b	m 5 s	111000	10;	o	12.2018	Sakabes akis,Pilnpiedzina 4x4,Saulessargi logiem,FM/AM	1
1300	Vaz Citi	2008 oct	1.4 b	m 5 s	137027	10;	s	1.2019		1
100	Vaz 2102	1987	1.3 b	m	128000	1;	p	w		1
1200	Vaz 2101	1976	1.3 b	m	63000	8;	s	11.2019		1
400	Vaz 2101	1974	1.3 b	m 4 s	100000	8;	s	w	Jumta relini,Sakabes akis	1
1500	Vaz 2119	2007 dec	1.6 b	m 5 s	40000	2; m	h	5.2018	Elektr. stures pastiprinatajs,Borta dators,El. durvju aizversana,Servisa gramatina,Regulejama,Papild. bremzu signals,Centrala atslega,Signalizacija,Imobilaizers,Air-bag,FM/AM,CD	1
1300	Vaz 2121	2006 jun	1.7 b	m 5 s	40000	12; m	o	7.2018	Stures hidropastiprinatajs,Pilnpiedzina 4x4,Signalizacija,Imobilaizers	1
3250	Vaz 2329	2000 apr	1.7 b	m 5 s	109000	5;	o	1.2019	Sakabes akis,Pilnpiedzina 4x4,Slieksni,Vieglmetala diski,Papild. bremzu signals,Miglas lukturi,FM/AM	1
2500	Vaz 2121	2007 oct	1.9 d	m 5 s	39170	12;	o	9.2018		1
1400	Volvo V40	2003	2.0 b	a	255072	10;	u	8.2018	Stures hidropastiprinatajs,Klimata kontrole,Lietus sensors,Kruiza kontrole,Vieglmetala diski,Apsildami,Apsildami,Signalizacija	1
14999	Volvo XC 90	2010 sep	2.4 d	a 6 s		1; m	o	w		1
1190	Volvo V70	1999 dec	2.4 b/g	m 5 s		8; m	u	5.2018	Stures hidropastiprinatajs,Kondicionieris,Jumta relini,Sakabes akis,Vieglmetala diski,Adas apdare,Roku balsti,Regulejama,Papild. bremzu signals,El. regulejami,Apsildami,ABS,Centrala atslega,Signalizacija,Imobilaizers,Air-bag,FM/AM	1
1580	Volvo V40	2003	1.9 d	m		7;	u	11.2018	Stures hidropastiprinatajs,Kondicionieris,Klimata kontrole,Borta dators,Lietus sensors,Kruiza kontrole,Servisa gramatina,Vieglmetala diski,Roku balsti,Regulejama,Apsildami,El. regulejami,Apsildami,ABS,Centrala atslega,Signalizacija,Imobilaizers,Air-bag,FM/AM,CD	1
2990	Volvo V50	2004 dec	2.0 d	m 6 s		9; m	u	5.2018	Stures hidropastiprinatajs,Kondicionieris,Klimata kontrole,Salona gaisa filtrs,Borta dators,Jumta relini,Servisa gramatina,Vieglmetala diski,Roku balsti,Isofix stiprinajumi,Regulejama,Papild. bremzu signals,Miglas lukturi,Automat. tuvas gaismas,El. regulejami,Apsildami,ABS,Centrala atslega,Signalizacija,Imobilaizers,Air-bag,ESP,ASR,Markejums,FM/AM,CD,MP3	1
2750	Volvo V40	2003 jul	1.9 d	m 5 s		5; m	u	1.2019	Stures hidropastiprinatajs,Kondicionieris,Klimata kontrole,Salona gaisa filtrs,Jumta relini,Vieglmetala diski,Adas apdare,Roku balsti,Regulejama,Papild. bremzu signals,El. regulejami,Apsildami,ABS,Centrala atslega,Imobilaizers,Air-bag,ESP,FM/AM,CD,Navigacija	1
2850	Volvo S60	2001 dec	2.4 d	m 5 s	242162	5; m	s	11.2018	Stures hidropastiprinatajs,Klimata kontrole,Salona gaisa filtrs,Borta dators,Vieglmetala diski,Adas apdare,Roku balsti,Regulejama,LED bremzugunis,Papild. bremzu signals,Miglas lukturi,El. regulejami,Apsildami,ABS,Centrala atslega,Signalizacija,Imobilaizers,Air-bag,ESP,ASR,Markejums,FM/AM,CD	1
4600	Volvo V50	2008 mar	2.0 d	m 6 s	114348	7; m	u	1.2019	Elektr. stures pastiprinatajs,Kondicionieris,Klimata kontrole,Autonomais silditajs,Salona gaisa filtrs,Borta dators,Lietus sensors,Kruiza kontrole,Jumta relini,Luka,Servisa gramatina,Vieglmetala diski,Adas apdare,Roku balsti,Isofix stiprinajumi,Regulejama,Daudzfunkcionala,Apsildami,Papild. bremzu signals,Miglas lukturi,Lampu mazgataji,Automat. tuvas gaismas,El. regulejami,Apsildami,Aptumsojosie,A…	1
6990	Volvo V70	2008 jan	2.4 d	a 6 s	287978	5; m	u	11.2018	Stures hidropastiprinatajs,Kondicionieris,Klimata kontrole,Salona gaisa filtrs,Borta dators,Riepu spiediena kontrole,Parkosanas sens. aizmugure,Lietus sensors,Kruiza kontrole,Sistema Starts-Stop,El. bagaznieka aizversana,Sakabes akis,Servisa gramatina,Vieglmetala diski,Adas apdare,Roku balsti,Toneti aizmugurejie logi,Saulessargi logiem,Regulejama,Daudzfunkcionala,Bi xenona,LED bremzugunis,Papild.…	1
2600	Volvo S80	1999 nov	2.5 d	m 5 s	268000	13;	s	1.2019	Stures hidropastiprinatajs,Kondicionieris,Salona gaisa filtrs,Borta dators,Kruiza kontrole,Luka,Panoramas luka,Servisa gramatina,Vieglmetala diski,Adas apdare,Roku balsti,Saulessargi logiem,Regulejama,Daudzfunkcionala,El. regulejami,Apsildami,Ar atminu,LED bremzugunis,Papild. bremzu signals,Miglas lukturi,Lampu mazgataji,El. regulejami,Apsildami,Aptumsojosie,El. nolokami,ABS,Centrala atslega,Sign…	1
2550	Volvo V70	2003 nov	2.4 d	m 5 s	225000	9; m	u	4.2018	Stures hidropastiprinatajs,Klimata kontrole,Salona gaisa filtrs,Borta dators,Lietus sensors,Jumta relini,Vieglmetala diski,Roku balsti,Regulejama,LED bremzugunis,Papild. bremzu signals,Miglas lukturi,El. regulejami,Apsildami,ABS,Centrala atslega,Signalizacija,Imobilaizers,Air-bag,ESP,ASR,Markejums,FM/AM,CD	1
1800	Volvo V70	1999 apr	2.5 d	a	284000	7; m	u	9.2018	Stures hidropastiprinatajs,Kondicionieris,Klimata kontrole,Salona gaisa filtrs,Borta dators,Kruiza kontrole,Jumta relini,Sakabes akis,Vieglmetala diski,Roku balsti,Regulejama,Apsildami,Papild. bremzu signals,Miglas lukturi,Lampu mazgataji,El. regulejami,Apsildami,ABS,Centrala atslega,Imobilaizers,Air-bag,ESP,ASR,FM/AM,CD	1
3250	Volvo V70	2003 may	2.4 d	m 5 s	276555	5; m	u	12.2018	Stures hidropastiprinatajs,Kondicionieris,Klimata kontrole,Salona gaisa filtrs,Borta dators,Lietus sensors,Kruiza kontrole,Jumta relini,Servisa gramatina,Vieglmetala diski,Adas apdare,Roku balsti,Saulessargi logiem,Regulejama,Daudzfunkcionala,Apsildami,Papild. bremzu signals,Miglas lukturi,Lampu mazgataji,Automat. tuvas gaismas,El. regulejami,Apsildami,ABS,Centrala atslega,Signalizacija,Imobilaiz…	1
3355	Volvo V70	2005 may	2.4 d	a 6 s	326650	13;	u	11.2018	Stures hidropastiprinatajs,Elektr. stures pastiprinatajs,Kondicionieris,Klimata kontrole,Salona gaisa filtrs,Borta dators,Lietus sensors,Kruiza kontrole,Jumta relini,Slieksni,Servisa gramatina,Vieglmetala diski,Adas apdare,Roku balsti,Isofix stiprinajumi,Regulejama,Daudzfunkcionala,LED,LED bremzugunis,Papild. bremzu signals,Miglas lukturi,Automat. tuvas gaismas,El. regulejami,Apsildami,Aptumsojos…	1
3300	Volvo S60	2003 mar	2.4 d	a	235000		s	1.2019	Stures hidropastiprinatajs,Elektr. stures pastiprinatajs,Kondicionieris,Klimata kontrole,Salona gaisa filtrs,Borta dators,Lietus sensors,Servisa gramatina,Vieglmetala diski,Adas apdare,Roku balsti,Regulejama,Sporta,Papild. bremzu signals,Miglas lukturi,El. regulejami,Apsildami,ABS,Centrala atslega,Signalizacija,Imobilaizers,Air-bag,ESP,ASR,Markejums,FM/AM,CD,MP3	1
4650	Volvo S40	2008 mar	1.6 d	m 5 s	243000	5;	s	6.2018	Stures hidropastiprinatajs,Elektr. stures pastiprinatajs,Kondicionieris,Klimata kontrole,Salona gaisa filtrs,Borta dators,Parkosanas sens. aizmugure,Lietus sensors,Kruiza kontrole,Avarijas bremzesanas sist.,Vieglmetala diski,Adas apdare,Roku balsti,Regulejama,Daudzfunkcionala,El. regulejami,Apsildami,Aptumsojosie,ABS,Centrala atslega,Signalizacija,Imobilaizers,Air-bag,ESP,FM/AM,CD	1
1050	Volvo S70	1999 feb	2.5 d	m 5 s	346000	9; m	s	11.2018	Stures hidropastiprinatajs,Kondicionieris,Klimata kontrole,Salona gaisa filtrs,Borta dators,Sakabes akis,Slieksni,Vieglmetala diski,Adas apdare,Saulessargi logiem,Regulejama,Apsildami,Papild. bremzu signals,Automat. tuvas gaismas,El. regulejami,Apsildami,ABS,Centrala atslega,Air-bag	1
2000	Volvo V70	2003 mar	2.4 d	m		9;	u	12.2018	Stures hidropastiprinatajs,Kondicionieris,Lietus sensors,Kruiza kontrole,Jumta relini,Luka,Vieglmetala diski,Adas apdare,Roku balsti,Regulejama,Daudzfunkcionala,Apsildami,El. regulejami,Apsildami,ABS,Centrala atslega,Signalizacija,Imobilaizers,Air-bag,FM/AM,CD	1
11500	Volvo S60	2011 jan	2.0 d	a 6 s	199700	2; m	s	5.2018	Stures hidropastiprinatajs,Kondicionieris,Klimata kontrole,Salona gaisa filtrs,Borta dators,Riepu spiediena kontrole,Parkosanas sens. aizmugure,Parkosanas sens. prieksa,Atpakalskata kamera,Distances kontrole,Lietus sensors,Kruiza kontrole,Gajeju detektors,Avarijas bremzesanas sist.,Sistema Starts-Stop,Luka,Servisa gramatina,Vieglmetala diski,Adas apdare,Roku balsti,Regulejama,Daudzfunkcionala,El.…	1
5650	Volvo S60	2007 feb	2.4 d	m 6 s	285293	5; m	s	w	Stures hidropastiprinatajs,Klimata kontrole,Salona gaisa filtrs,Borta dators,Parkosanas sens. prieksa,Lietus sensors,Kruiza kontrole,Sakabes akis,Servisa gramatina,Vieglmetala diski,Roku balsti,Toneti aizmugurejie logi,Isofix stiprinajumi,Regulejama,Daudzfunkcionala,LED bremzugunis,Miglas lukturi,Automat. tuvas gaismas,El. regulejami,Aptumsojosie,El. nolokami,ABS,Centrala atslega,Imobilaizers,Air…	1
6050	Volvo XC 70	2005	2.4 d	a	354000	13; m	u	11.2018	Stures hidropastiprinatajs,Kondicionieris,Klimata kontrole,Salona gaisa filtrs,Borta dators,Jumta relini,Pilnpiedzina 4x4,Servisa gramatina,Vieglmetala diski,Adas apdare,Roku balsti,Toneti aizmugurejie logi,Regulejama,Daudzfunkcionala,Bi xenona,LED bremzugunis,Papild. bremzu signals,Miglas lukturi,Lampu mazgataji,Automat. tuvas gaismas,El. regulejami,Apsildami,Aptumsojosie,El. nolokami,ABS,Centra…	1
6900	Volvo XC 90	2004 dec	2.4 d	m 6 s		5; m	o	6.2018	Stures hidropastiprinatajs,Kondicionieris,Klimata kontrole,Salona gaisa filtrs,Borta dators,Lietus sensors,Kruiza kontrole,Jumta relini,Sakabes akis,Servisa gramatina,Vieglmetala diski,Adas apdare,Roku balsti,Saulessargi logiem,Isofix stiprinajumi,Regulejama,Daudzfunkcionala,Papild. bremzu signals,Miglas lukturi,ABS,Centrala atslega,Signalizacija,Imobilaizers,Air-bag,ESP,ASR,FM/AM,CD,CD mainitajs	1
4350	Volvo V70	2006 jun	2.4 d	m 6 s	249000	13; m	u	8.2018	Stures hidropastiprinatajs,Kondicionieris,Klimata kontrole,Borta dators,Parkosanas sens. aizmugure,Lietus sensors,Kruiza kontrole,Servisa gramatina,Vieglmetala diski,Roku balsti,Regulejama,Papild. bremzu signals,Miglas lukturi,El. regulejami,Apsildami,El. nolokami,ABS,Centrala atslega,Signalizacija,Imobilaizers,Air-bag,ESP,ASR,FM/AM,CD,Navigacija,Tel./mob.,Hands-free	1
3900	Volvo S80	2004	2.4 d	a	284594	9; m	s	7.2018	Stures hidropastiprinatajs,Elektr. stures pastiprinatajs,Kondicionieris,Borta dators,Adas apdare,Roku balsti,Daudzfunkcionala,ABS,Centrala atslega,Signalizacija,Air-bag,ESP,ASR,FM/AM,CD	1
6490	Volvo XC 90	2005 oct	2.4 d	a 5 s	291000	13; m	o	12.2018		1
315	Volvo S40	1999 jan	1.8 b	m 5 s	234765	8;	s	3.2018	Stures hidropastiprinatajs,Elektr. stures pastiprinatajs,Kondicionieris,El. durvju aizversana,Luka,Vieglmetala diski,Regulejama,Papild. bremzu signals,Miglas lukturi,El. regulejami,Apsildami,ABS,Centrala atslega,Signalizacija,FM/AM	1
2890	Volvo V70	2004 apr	2.4 d	a			u	1.2019	Stures hidropastiprinatajs,Kondicionieris,Klimata kontrole,Salona gaisa filtrs,Borta dators,Lietus sensors,Kruiza kontrole,Jumta relini,Sakabes akis,Spoileris,Vieglmetala diski,Adas apdare,Roku balsti,Toneti aizmugurejie logi,Regulejama,Daudzfunkcionala,Apsildami,Miglas lukturi,Automat. tuvas gaismas,El. regulejami,Apsildami,ABS,Centrala atslega,Signalizacija,Imobilaizers,Air-bag,ESP,ASR,FM/AM,CD…	1
16700	Volvo V70	2013	2.0 d	a	95650	7; m	u	1.2018	Elektr. stures pastiprinatajs,Kondicionieris,Klimata kontrole,Salona gaisa filtrs,Borta dators,Parkosanas sens. aizmugure,Parkosanas sens. prieksa,Lietus sensors,Kruiza kontrole,Paligsistema brauks. joslas,Jumta relini,Sakabes akis,Pilnpiedzina 4x4,Servisa gramatina,Vieglmetala diski,Adas apdare,Roku balsti,Toneti aizmugurejie logi,Isofix stiprinajumi,Daudzfunkcionala,Apsildami,Xenona,Bi xenona,L…	1
9600	Gaz 20	1953 sep	2.4 b	m 4 s	100000	5;	s	w		1
32000	Gaz 14	1978 jan	5.5 b	a 4 s	50000	1;	s	6.2019		1
3500	Gaz 24	1978	2.5 b	m	7500	1;	s	4.2018	Vieglmetala diski,Roku balsti,Toneti aizmugurejie logi	1
3300	Gaz 24	1988	2.4 b	m	96000	1;	s	w		1
1000	Gaz 20	1952	2.0 b	m	123456	7;	c	w		1
400	Gaz 32213	1999	2.3 b	m	200000	10;	mv	w		1
2000	Gaz 21	1963	2.4 b	m	350000	4;	s	w		1
2550	Gaz 20	1948	2.2 b	m 4 s	30000	7;	s	w	Adas apdare	1
1200	Gaz 24	1986	2.4 b	m 5 s	60000	7;	s	w		1
8000	Gaz 24	1987	2.5 b	m	1000	1;	s	11.2018		1
500	Gaz 24	1973	2.4 b	m	60000	7;	s	w		1
3600	Gaz Citi	1959	2.1 b	m	100000	12;	o	w		1
5000	Gaz Citi	1974	4.0 b	m	30000	8;	o	w		1
4200	Gaz 24	1979	2.4 b	m 5 s	205000	7;	u	5.2018		1
5800	Gaz 24	1984 jan	2.4 b	m	1286	5;	s	8.2018		1
2200	Gaz Citi	1970	2.4 d	m	12345	5;	o	w	Stures hidropastiprinatajs,Pilnpiedzina 4x4,Adas apdare,Miglas lukturi	1
3500	Gaz Citi	1989 jan	2.5 b	m	30000	12;	o	w		1
5300	Gaz 21	1982	2.4 b	m 4 s	73570	6;	h	12.2017		1
3000	Gaz 21	1975	5.0 b	m	5000	2;	u	w		1
1200	Gaz Citi	1970	2.4 b	m 4 s		12;	o	w		1
2700	Gaz Citi	1972	2.4 b	m	254800	12;	o	w		1
10000	Gaz 24	1984 jul	2.4 b	m 4 s	80000	8;	s	w		1
330	Moskvich 2140	1987	1.5 b	m	40000	8;	s	w		1
500	Moskvich 407	1984 sep	1.3 b	a 9 s	12000	1;	s	w		1
300	Moskvich 408	1988 jan	2.2 b	m 4 s	50000	8;	s	w		1
380	Moskvich 2140	1986 jun	1.5 b	m	54222	1;	s	w		1
1600	Moskvich 401	1946	1.1 b	m	200000	7;	h	w		1
1500	Moskvich 407	1964	1.3 b	m	60000	2;	h	w		1
750	Moskvich 412	1988	1.5 b	m	54617	3;	s	12.2018	Sakabes akis,FM/AM	1
1000	Moskvich 2125	1980 mar	1.6 b	m 4 s	82797	6;	u	w		1
2100	Moskvich 2137	1979	1.5 b	m 4 s	68000	13; m	u	8.2018		1
1000	Moskvich 401	1955	1.1 b	m	1000	12;	-	w		1
1700	Moskvich 408	1970	1.5 b	m	53845	4;	s	w		1
1100	Moskvich 401	1952 jan	1.1 b	m 4 s	50000	7;	-	w		1
3050	Moskvich 408	1975	1.5 b	m 4 s	87000	13;	s	8.2018		1
450	Moskvich 402	1956	1.2 b	m 4 s	100000	12;	s	w		1
1900	Moskvich 412	1989	1.5 b	m	106617	8;	s	6.2018		1
1500	Moskvich 412	1982	1.5 b	m	50000	12;	s	12.2017		1
400	Moskvich 2140	1983 may	1.5 b	m 4 s	80000	12;	s	w		1
1500	Moskvich 402	1958 jan	1.2 b	m	123456	7;	s	w		1
10000	-	2014	1.0 d	a	500000	3;	p		Sakabes akis	1
5690	Cadillac SRX	2005 jul	3.6 b/g	a		7; m	o	4.2018		1
250	Uaz 452	1980	2.4 b	m	30000	12;	mb	w		1
19500	Lancia Voyager	2013	2.8 d	a	157150	7; m	mv	w	Stures hidropastiprinatajs,Klimata kontrole,Salona gaisa filtrs,Borta dators,Riepu spiediena kontrole,Parkosanas sens. aizmugure,Atpakalskata kamera,Lietus sensors,Kruiza kontrole,El. bagaznieka aizversana,El. durvju aizversana,Jumta relini,Sakabes akis,Servisa gramatina,Vieglmetala diski,Adas apdare,Saulessargi logiem,Regulejama,Daudzfunkcionala,Apsildama,El. regulejami,Apsildami,Miglas lukturi,…	1
9990	-	2006 dec	3.5 b	a 6 s		3; m	o	w	Stures hidropastiprinatajs,Kondicionieris,Klimata kontrole,Salona gaisa filtrs,Borta dators,Parkosanas sens. aizmugure,Parkosanas sens. prieksa,Lietus sensors,Kruiza kontrole,Jumta relini,Sakabes akis,Luka,Pilnpiedzina 4x4,Slieksni,Vieglmetala diski,Adas apdare,Roku balsti,Toneti aizmugurejie logi,Regulejama,Daudzfunkcionala,El. regulejami,Apsildami,Papild. bremzu signals,Miglas lukturi,El. regul…	1
1077	Uaz 469	1990 jan	2.4 b	m 5 s		2;	o	w	Sakabes akis,Pilnpiedzina 4x4	1
900	-	1982	1.2 b	m 4 s		3;	o	w	Sakabes akis,Pilnpiedzina 4x4,Adas apdare	1
20900	-	2017	2.0 d	m 6 s	7	9; m	o	7.2019	Stures hidropastiprinatajs,Kondicionieris,Klimata kontrole,Salona gaisa filtrs,Borta dators,Riepu spiediena kontrole,Parkosanas sens. aizmugure,Atpakalskata kamera,Lietus sensors,Kruiza kontrole,Keyless Go,Sistema Starts-Stop,El. durvju aizversana,Jumta relini,Luka,Pilnpiedzina 4x4,Spoileris,Servisa gramatina,Vieglmetala diski,Adas apdare,Roku balsti,Toneti aizmugurejie logi,Isofix stiprinajumi,R…	1
2700	-	1998	5.4 b	a	132500	1;	o	1.2019		1
3000	Lincoln Town Car	1996	4.6 b	a		1; m	-	1.2018	Stures hidropastiprinatajs,Kondicionieris,Salona gaisa filtrs,Borta dators,Lietus sensors,Kruiza kontrole,Luka,Vieglmetala diski,Adas apdare,Roku balsti,Toneti aizmugurejie logi,Saulessargi logiem,Regulejama,Daudzfunkcionala,El. regulejami,Miglas lukturi,Automat. tuvas gaismas,El. regulejami,Apsildami,ABS,Centrala atslega,Signalizacija,Imobilaizers,Air-bag,ESP,FM/AM	1
4200	-	1991 jan	6.0 d	m 5 s	340000	8;	-	9.2018		1
4000	Lincoln Continental	1998 jun	4.6 b/g	a	275000	5;	s	w	Stures hidropastiprinatajs,Klimata kontrole,Borta dators,Kruiza kontrole,Keyless Go,Luka,Pneimopiekare,Vieglmetala diski,Adas apdare,Roku balsti,Regulejama,Daudzfunkcionala,El. regulejami,Automat. tuvas gaismas,El. regulejami,Apsildami,ABS,Centrala atslega,Signalizacija,Air-bag,CD,CD mainitajs	1
950	Cadillac Seville	1997	4.6 b/g	a	381550	10;	s	2.2018	Stures hidropastiprinatajs,Elektr. stures pastiprinatajs,Kondicionieris,Klimata kontrole,Borta dators,Kruiza kontrole,El. bagaznieka aizversana,Vieglmetala diski,Adas apdare,Roku balsti,Toneti aizmugurejie logi,Regulejama,Daudzfunkcionala,El. regulejami,Ar atminu,El. regulejami,Apsildami,Aptumsojosie,ABS,Centrala atslega,Signalizacija,Air-bag,FM/AM,CD mainitajs	1
750	Daewoo Lanos	1998 jul	1.4 b	m 5 s		8;	c	1.2019		1
39600	-	2007 feb	6.0 b	a	149000	7; m	s	11.2018	Stures hidropastiprinatajs,Elektr. stures pastiprinatajs,Kondicionieris,Klimata kontrole,Salona gaisa filtrs,Borta dators,Riepu spiediena kontrole,Parkosanas sens. aizmugure,Parkosanas sens. prieksa,Lietus sensors,Kruiza kontrole,Keyless Go,El. bagaznieka aizversana,El. aizmugures saulessargs,Pilnpiedzina 4x4,Pneimopiekare,Servisa gramatina,Vieglmetala diski,Adas apdare,Roku balsti,Saulessargi lo…	1
12999	-	2000 dec	4.6 b	a 4 s	213000	1;	-	8.2018	Stures hidropastiprinatajs,Kondicionieris,Klimata kontrole,Salona gaisa filtrs,Borta dators,Kruiza kontrole,Avarijas bremzesanas sist.,Pneimopiekare,Vieglmetala diski,Adas apdare,Roku balsti,Toneti aizmugurejie logi,Regulejama,Daudzfunkcionala,El. regulejami,LED,LED bremzugunis,Papild. bremzu signals,Automat. tuvas gaismas,El. regulejami,Apsildami,Aptumsojosie,ABS,Centrala atslega,Signalizacija,I…	1
55000	-	2005	6.0 b	a	54000	1;	c	w	Stures hidropastiprinatajs,Elektr. stures pastiprinatajs,Klimata kontrole,Salona gaisa filtrs,Borta dators,Parkosanas sens. aizmugure,Parkosanas sens. prieksa,Lietus sensors,Kruiza kontrole,Spoileris,Sporta pakete,Servisa gramatina,Vieglmetala diski,Adas apdare,Roku balsti,Toneti aizmugurejie logi,Regulejama,El. regulejama,Daudzfunkcionala,Sporta,Ar atminu,El. regulejami,Apsildami,Sporta,Recaro,A…	1
3850	Isuzu Trooper	2000 dec	3.0 d	a	261357	7; m	o	10.2018	Stures hidropastiprinatajs,Elektr. stures pastiprinatajs,Kondicionieris,Klimata kontrole,Autonomais silditajs,Salona gaisa filtrs,Jumta relini,Sakabes akis,Slieksni,Vieglmetala diski,Adas apdare,Roku balsti,Toneti aizmugurejie logi,Regulejama,Apsildami,Miglas lukturi,El. regulejami,Apsildami,Aptumsojosie,El. nolokami,ABS,Centrala atslega,Signalizacija,Imobilaizers,Air-bag,FM/AM,CD,MP3	1
400	Zaz 1102	1993 may	1.3 b	m 5 s	113436	2;	-	w		1
12500	-	2007	5.6 b/g	a	145000	1;	o	1.2019		1
25000	-	2017 may	1.8 b	m 5 s	10	13; m	ca	6.2018		1
5500	-	1991 nov	2.4 d	m 5 s	177000	6;	-	w		1
5500	Cadillac Eldorado	1985	3.8 b	a	1000	1;	c	w	Stures hidropastiprinatajs,Kondicionieris,Adas apdare,Roku balsti,El. regulejami,FM/AM	1
2890	-	2004	2.0 d	m		5;	u	12.2018	Elektr. stures pastiprinatajs,Kondicionieris,Klimata kontrole,Salona gaisa filtrs,Borta dators,Servisa gramatina,Vieglmetala diski,Adas apdare,Roku balsti,Isofix stiprinajumi,Regulejama,Daudzfunkcionala,Xenona,Miglas lukturi,El. regulejami,El. nolokami,ABS,Centrala atslega,Signalizacija,Imobilaizers,Air-bag,ESP,ASR,FM/AM,CD	1
3000	Lincoln LS	2005 jul	3.0 b/g	a 5 s	180273	13;	s	1.2019	Stures hidropastiprinatajs,Kondicionieris,Klimata kontrole,Salona gaisa filtrs,Parkosanas sens. aizmugure,Parkosanas sens. prieksa,Kruiza kontrole,Vieglmetala diski,Adas apdare,Roku balsti,El. regulejama,Daudzfunkcionala,El. regulejami,Miglas lukturi,ABS,Centrala atslega,Signalizacija,Imobilaizers,Air-bag,ESP,ASR,FM/AM,CD	1
19900	-	2004	4.2 b	a	80000	13;	s	1.2019	Stures hidropastiprinatajs,Klimata kontrole,Salona gaisa filtrs,Borta dators,Parkosanas sens. aizmugure,Parkosanas sens. prieksa,Lietus sensors,Kruiza kontrole,El. bagaznieka aizversana,El. aizmugures saulessargs,Servisa gramatina,Vieglmetala diski,Adas apdare,Roku balsti,Toneti aizmugurejie logi,Ledusskapis,El. regulejama,Daudzfunkcionala,Ar atminu,El. regulejami,Apsildami,Ar atminu,Xenona,Papil…	1
3500	-	1987	2.5 b/g	a	168000	13; m	s		Stures hidropastiprinatajs,FM/AM	1
1200	Uaz 3151	1994	2.5 d	m 5 s	250000	12;	o	w	Stures hidropastiprinatajs,Adas apdare,Sporta	1
6100		2007	2.0 d	m 6 s		5; m				1
10200		2009	2.0 d	a 6 s		9; m				1
38500		2005	6.0 b	a 5 s		7; m				1
69900		2014	4.4 b	a 8 s		13; m				1
13500		2008	3.0 b	a 6 s		1;				1
16900		2017	0.1 e	a 6 s		5;				1
2400		1999	3.0 b	a 5 s		7; m				1
69500		2015	3.8 b	a 8 s		13; m				1
33900		2014	2.0 b	a 7 s		7;				1
118000		2014	4.0 b	a 8 s		3; m				1
35500		2011	5.6 b	a 7 s		1;				1
25000		1999	8.0 b	a 4 s		5;				1
3500		1995	2.0 b	a 4 s		11; m				1
29000		1997	5.0 b	a 5 s		9; m				1
10000		1999	3.5 b	a 4 s		5;				1
23000		1996	6.0 b	a 5 s		9; m				1
59900		2009	4.7 b	a 8 s		1; m				1
72000		2017	3.0 b	a 8 s		7;				1
30900		2014	2.0 b	a 7 s		1;				1
79500		2011	6.0 b	a 6 s		13; m				1
77000		2016	3.0 d	a 8 s		5; m				1
1992		1992	5.8 b/g			1;				1
500		1983	1.9 d			1;				1
3000		1966	3.9 b							1
5500		1977	5.7 b			5;				1
7500		1983	4.1 b			7;				1
1000		1977	1.6 b			7;				1
4500		1983	2.0 d			5;				1
3500		1985	2.7 b			9; m				1
350		1984	2.5 b			3;				1
1500		1972	4.2 b			3;				1
1100		1977	0.7 b			8;				1
1100		1978	2.8 b			4; m				1
4500		1990	2.4 b			1;				1
7000		1985	5.7 b			5;				1
9950		1989	5.0 b			1;				1
7000		1969	6.7 b			5;				1
49900		2013			77000	9; m				1
29500		2016			4000	5; m				1
8500		2014				9; m				1
14500		2014			45500	1; m				1
22900		2016			11031	7; m				1
17900	Nissan Leaf	2015 mar		a	9969	9; m	h	3.2019	Stures hidropastiprinatajs,Elektr. stures pastiprinatajs,Kondicionieris,Klimata kontrole,Salona gaisa filtrs,Riepu spiediena kontrole,Atpakalskata kamera,Panoramas redzam. kameras,Lietus sensors,Kruiza kontrole,Keyless Go,Sistema Starts-Stop,Vieglmetala diski,Adas apdare,Roku balsti,Toneti aizmugurejie logi,Regulejama,Daudzfunkcionala,Apsildama,El. regulejami,Apsildami,LED,LED bremzugunis,Papild.…	1
107970		2017			10	8; m				1
118650		2017			50	7; m				1
6500		2008			17000	1; m				1
22900	Nissan NV200	2016		a	11031	1;	mb	3.2018	Elektr. stures pastiprinatajs,Kondicionieris,Salona gaisa filtrs,Borta dators,Atpakalskata kamera,Kruiza kontrole,Sistema Starts-Stop,Servisa gramatina,Vieglmetala diski,Adas apdare,Roku balsti,Toneti aizmugurejie logi,Isofix stiprinajumi,Regulejama,Daudzfunkcionala,Apsildami,Papild. bremzu signals,Miglas lukturi,Automat. tuvas gaismas,El. regulejami,Apsildami,ABS,Centrala atslega,Signalizacija,I…	1
13500		2013			99000	7; m				1
17900		2017				5; m				1
13850	Opel Ampera	2013 nov		a	155000	1; m	h	w	Elektr. stures pastiprinatajs,Kondicionieris,Klimata kontrole,Salona gaisa filtrs,Borta dators,Riepu spiediena kontrole,Parkosanas sens. aizmugure,Parkosanas sens. prieksa,Atpakalskata kamera,Distances kontrole,Lietus sensors,Kruiza kontrole,Adaptiva kruizkontrole,Cela zimju atpazis. sistema,Paligsistema brauks. joslas,Avarijas bremzesanas sist.,Keyless Go,El. durvju aizversana,Spoileris,Slieksni…	1
1700	Smart ForTwo	2003	0.6 b	a	68000	3;	c	w		1
2600	Smart ForFour	2005 mar	1.5 d	m 5 s	185300	1;	h	12.2018		1
3500	Smart ForFour	2006 apr	1.5 d	a 5 s	156000	8;	s	6.2018	Stures hidropastiprinatajs,Klimata kontrole,Salona gaisa filtrs,Borta dators,Parkosanas sens. aizmugure,Lietus sensors,Regulejama,Lampu mazgataji,ABS,Centrala atslega,Air-bag,FM/AM,CD,MP3	1
2640	Smart ForTwo	2006	0.8 d	a 6 s	106198	13; m	c	10.2018	Papild. bremzu signals,ABS,Centrala atslega,Signalizacija,Air-bag,ESP	1
2749.95	Smart ForTwo	2006	0.8 d	a 6 s	168015	7; m	c	12.2017	Kondicionieris,Vieglmetala diski,ABS,Centrala atslega,Imobilaizers,Air-bag,ESP,ASR,CD	1
2700	Smart ForFour	2006 jan	1.5 d	m 5 s	59000	7; m	h	11.2018	Stures hidropastiprinatajs,Kondicionieris,Salona gaisa filtrs,Borta dators,Parkosanas sens. aizmugure,Spoileris,Slieksni,Sporta pakete,Servisa gramatina,Vieglmetala diski,Toneti aizmugurejie logi,Regulejama,Papild. bremzu signals,Automat. tuvas gaismas,El. regulejami,Apsildami,ABS,Centrala atslega,Signalizacija,Imobilaizers,Air-bag,ESP,FM/AM,CD,MP3	1
5500	Smart ForTwo	2010 dec	1.0 d	a	87000	1; m	c	7.2018	Stures hidropastiprinatajs,Klimata kontrole,Salona gaisa filtrs,Lietus sensors,Panoramas luka,Sporta pakete,Miglas lukturi,Automat. tuvas gaismas,ABS,Centrala atslega,Signalizacija,Air-bag,FM/AM,MP3,USB	1
2100	Smart ForTwo	2003 nov	0.7 b	a 6 s		7;	ca	1.2019	Stures hidropastiprinatajs,Salona gaisa filtrs,Vieglmetala diski,Sporta,Papild. bremzu signals,ABS,Centrala atslega,Signalizacija,Imobilaizers,Air-bag,FM/AM,CD	1
2000	Smart ForTwo	2004	0.7 b	a	146000	5;	c	4.2018	Kondicionieris,Panoramas luka,Vieglmetala diski,Toneti aizmugurejie logi,Miglas lukturi,ABS,Centrala atslega,Signalizacija,Imobilaizers,Air-bag,ESP,ASR,FM/AM,CD	1
2450	Smart ForFour	2004	1.5 d	m 5 s	220100	6; m	h	9.2018	Stures hidropastiprinatajs,Elektr. stures pastiprinatajs,Kondicionieris,Salona gaisa filtrs,Vieglmetala diski,Roku balsti,Toneti aizmugurejie logi,Regulejama,Miglas lukturi,ABS,Centrala atslega,Signalizacija,Imobilaizers,Air-bag,ESP,ASR,FM/AM,CD,MP3,USB	1
2650	Smart ForTwo	2004 dec	0.7 b	a 6 s	140000	7; m	c	3.2018	Kondicionieris,Salona gaisa filtrs,Servisa gramatina,Regulejama,Apsildami,ABS,Centrala atslega,Signalizacija,Air-bag,ESP,ASR	1
8300	Smart ForTwo	2008 nov	1.0 b	a 5 s		7; m	c	7.2018	Elektr. stures pastiprinatajs,Kondicionieris,Klimata kontrole,Salona gaisa filtrs,Lietus sensors,El. durvju aizversana,Panoramas luka,Slieksni,Sporta pakete,Servisa gramatina,Vieglmetala diski,Adas apdare,Toneti aizmugurejie logi,Saulessargi logiem,Regulejama,Sporta,Apsildami,Sporta,Recaro,Xenona,Bi xenona,Miglas lukturi,Automat. tuvas gaismas,El. regulejami,Apsildami,ABS,Centrala atslega,Signali…	1
2999	Smart ForFour	2005	1.5 b	m	150000	1;	h	1.2019	Stures hidropastiprinatajs,Kondicionieris,Klimata kontrole,Salona gaisa filtrs,Borta dators,Lietus sensors,Panoramas luka,Vieglmetala diski,Adas apdare,Roku balsti,Regulejama,Apsildami,Miglas lukturi,Lampu mazgataji,El. regulejami,Ar atminu,ABS,Centrala atslega,Air-bag,FM/AM,CD	1
1300	Smart ForTwo	2001	0.8 d	a		3;	c	3.2018		1
1900	Smart ForTwo	2002 jun	0.6 b	a 6 s	144000	1;	h	10.2018	Kondicionieris,Salona gaisa filtrs,Panoramas luka,Vieglmetala diski,Papild. bremzu signals,Miglas lukturi,ABS,Centrala atslega,Signalizacija,Air-bag,ESP,FM/AM,CD	1
1350	Smart ForTwo	2004	0.7 b	a 5 s		9; m	c	11.2018		1
2500	Smart ForTwo	2001 aug	0.6 b	a	43714	5;	c	3.2018	Stures hidropastiprinatajs,Kondicionieris,ABS,Centrala atslega,Imobilaizers,Air-bag,FM/AM,USB,SDcard	1
3100	Smart ForFour	2004 aug	1.5 b	a 4 s		7; m	h	w	Stures hidropastiprinatajs,Kondicionieris,Salona gaisa filtrs,Borta dators,Sporta pakete,Servisa gramatina,Vieglmetala diski,Roku balsti,Regulejama,Sporta,Papild. bremzu signals,Miglas lukturi,El. regulejami,Apsildami,ABS,Centrala atslega,Signalizacija,Imobilaizers,Air-bag,ESP,ASR,Markejums,FM/AM,CD,CD mainitajs	1
3900	Smart ForTwo	1999 jun	6.0 b	a	85555	5; m	c	10.2018	Autonomais silditajs,Salona gaisa filtrs,Atpakalskata kamera,Panoramas luka,Toneti aizmugurejie logi,LED,Papild. bremzu signals,Automat. tuvas gaismas,ABS,Centrala atslega,Signalizacija,Air-bag,ESP,FM/AM,DVD,MP3,USB,SDcard,HDD,LCD,Navigacija,Tel./mob.,Bluetooth,Hands-free,Subwoofer	1
1100	Smart ForTwo	2000	0.6 b	a	179000		c	12.2018	Stures hidropastiprinatajs,Elektr. stures pastiprinatajs,Kondicionieris,Klimata kontrole,Riepu spiediena kontrole,Lietus sensors,Kruiza kontrole,El. durvju aizversana,Luka,Panoramas luka,Spoileris,Slieksni,Sporta pakete,Servisa gramatina,Vieglmetala diski,Roku balsti,Toneti aizmugurejie logi,Saulessargi logiem,Isofix stiprinajumi,Regulejama,Daudzfunkcionala,Sporta,Sporta,Recaro,Xenona,LED,LED bre…	1
2000	Smart ForTwo	2004 nov	0.7 b	a 6 s	170000	5;	c	5.2018	Stures hidropastiprinatajs,Kondicionieris,Salona gaisa filtrs,Sakabes akis,Vieglmetala diski,Toneti aizmugurejie logi,Centrala atslega,Imobilaizers,CD,MP3,USB	1
1450	Smart ForTwo	2000 dec	0.6 b	a 6 s	183623	12;	h	w		1
2950	Smart ForFour	2005 oct	1.5 d	m 5 s	124000	9;	h	8.2018	Stures hidropastiprinatajs,Kondicionieris,Salona gaisa filtrs,Borta dators,Servisa gramatina,Vieglmetala diski,Roku balsti,Regulejama,Apsildami,Papild. bremzu signals,Miglas lukturi,ABS,Centrala atslega,Signalizacija,Air-bag,ESP,ASR,FM/AM,CD,MP3,USB	1
1590	Smart ForTwo	2004 may	0.7 b	a	110000	8;	h	1.2019	Borta dators,El. bagaznieka aizversana,Panoramas luka,Servisa gramatina,ABS,Centrala atslega,Signalizacija,FM/AM,CD	1
2100	Smart ForFour	2006 feb	1.1 b	m 5 s	155000	9;	s	9.2018	Elektr. stures pastiprinatajs,Kondicionieris,Borta dators,Servisa gramatina,Adas apdare,Roku balsti,Regulejama,Xenona,FM/AM,CD,MP3,SDcard,Bluetooth	1
1700	Smart ForTwo	2003	1.0 b	a	161616	13;	-	8.2018	Kondicionieris,Panoramas luka,Vieglmetala diski,ABS,Centrala atslega,Air-bag,FM/AM,CD,MP3,USB	1
2350	Smart ForFour	2004	1.3 b	m	229540	7; m	h	10.2018	Stures hidropastiprinatajs,Kondicionieris,Salona gaisa filtrs,Vieglmetala diski,Regulejama,ABS,Centrala atslega,Signalizacija,Imobilaizers,Air-bag,ESP,FM/AM,CD	1
900	Smart ForTwo	2000 dec	0.6 b	a	148532	5;	c	w	Elektr. stures pastiprinatajs,Kondicionieris,Klimata kontrole,Salona gaisa filtrs,Signalizacija,FM/AM	1
3300	SsangYong Rexton	2006 apr	2.7 d	a 5 s		9;	o	11.2018	Stures hidropastiprinatajs,Klimata kontrole,Borta dators,Parkosanas sens. aizmugure,Kruiza kontrole,Jumta relini,Pilnpiedzina 4x4,Vieglmetala diski,Adas apdare,Roku balsti,Toneti aizmugurejie logi,Regulejama,El. regulejami,Apsildami,Ventilejami,El. regulejami,Apsildami,ABS,Centrala atslega,Air-bag,ESP,ASR,Markejums,FM/AM	1
3300	SsangYong Rexton	2005 dec	2.7 d	m		9; m	o	11.2018	Stures hidropastiprinatajs,Kondicionieris,Klimata kontrole,Salona gaisa filtrs,Borta dators,Lietus sensors,Jumta relini,Sakabes akis,Pilnpiedzina 4x4,Servisa gramatina,Vieglmetala diski,Adas apdare,Roku balsti,Toneti aizmugurejie logi,Isofix stiprinajumi,Regulejama,Daudzfunkcionala,Apsildami,Xenona,Papild. bremzu signals,Miglas lukturi,FM/AM,CD,CD mainitajs,Hands-free	1
4100	SsangYong Kyron	2007 dec	2.7 d	a	213000	10; m	o	4.2018	Stures hidropastiprinatajs,Kondicionieris,Pilnpiedzina 4x4,Vieglmetala diski,Adas apdare,Toneti aizmugurejie logi,El. regulejama,El. regulejami,Apsildami,Ar atminu,Miglas lukturi,El. regulejami,El. nolokami,ABS,Centrala atslega,Signalizacija,FM/AM,CD	1
3290	SsangYong Rexton	2006	2.7 d	a	253760	5; m	o	w	Stures hidropastiprinatajs,Kondicionieris,Klimata kontrole,Autonomais silditajs,Salona gaisa filtrs,Borta dators,Parkosanas sens. aizmugure,Kruiza kontrole,Jumta relini,Sakabes akis,Pilnpiedzina 4x4,Slieksni,Vieglmetala diski,Adas apdare,Roku balsti,Toneti aizmugurejie logi,Regulejama,Daudzfunkcionala,El. regulejami,Apsildami,Ar atminu,Papild. bremzu signals,Miglas lukturi,El. regulejami,Apsildam…	1
5400	SsangYong Actyon	2010 may	2.0 d	a	206090		o	w	Stures hidropastiprinatajs,Kondicionieris,Klimata kontrole,Salona gaisa filtrs,Borta dators,Riepu spiediena kontrole,Parkosanas sens. aizmugure,Pilnpiedzina 4x4,Servisa gramatina,Vieglmetala diski,Adas apdare,Roku balsti,Toneti aizmugurejie logi,Isofix stiprinajumi,Regulejama,Daudzfunkcionala,Papild. bremzu signals,Miglas lukturi,Automat. tuvas gaismas,El. regulejami,Apsildami,El. nolokami,ABS,Ce…	1
3980	SsangYong Rexton	2007	2.7 d	m 5 s	250000	5;	o	10.2018	Stures hidropastiprinatajs,Kondicionieris,Klimata kontrole,Salona gaisa filtrs,Pilnpiedzina 4x4,Slieksni,Vieglmetala diski,Adas apdare,Roku balsti,Toneti aizmugurejie logi,Regulejama,El. regulejami,Miglas lukturi,El. regulejami,Apsildami,ABS,Centrala atslega,Imobilaizers,Air-bag,FM/AM,CD	1
3200	SsangYong Kyron	2007 feb	2.0 d	m 5 s		9; m	o	1.2019		1
1200	SsangYong Korando	1997	2.3 d	m 5 s	270000	9;	o	2.2018		1
3650	SsangYong Rexton	2004 jun	2.9 d	m 5 s	283000	5; m	o	7.2018	Stures hidropastiprinatajs,Kondicionieris,Klimata kontrole,Salona gaisa filtrs,Jumta relini,Sakabes akis,Pilnpiedzina 4x4,Spoileris,Slieksni,Vieglmetala diski,Roku balsti,Toneti aizmugurejie logi,Regulejama,Recaro,Papild. bremzu signals,Miglas lukturi,El. regulejami,Apsildami,El. nolokami,ABS,Centrala atslega,Signalizacija,Imobilaizers,Air-bag,Markejums,FM/AM,CD,MP3	1
2700	SsangYong Rexton	2003	2.9 d	a	186000	5;	o	12.2018	Stures hidropastiprinatajs,Kondicionieris,Borta dators,Jumta relini,Pilnpiedzina 4x4,Spoileris,Slieksni,Vieglmetala diski,Toneti aizmugurejie logi,Daudzfunkcionala,El. regulejami,ABS,Centrala atslega,Signalizacija,Imobilaizers,FM/AM,DVD	1
3750	SsangYong Rodius	2007 may	2.7 d	a	203532	5; m	mv	12.2018	Stures hidropastiprinatajs,Elektr. stures pastiprinatajs,Kondicionieris,Klimata kontrole,Autonomais silditajs,Salona gaisa filtrs,Borta dators,Parkosanas sens. aizmugure,Parkosanas sens. prieksa,Lietus sensors,Kruiza kontrole,Jumta relini,Sakabes akis,Luka,Spoileris,Servisa gramatina,Vieglmetala diski,Adas apdare,Roku balsti,Toneti aizmugurejie logi,Saulessargi logiem,Regulejama,Daudzfunkcionala,…	1
4685	SsangYong Rexton	2006 feb	2.7 d	a 5 s		5; m	o	2.2018	Stures hidropastiprinatajs,Kondicionieris,Klimata kontrole,Salona gaisa filtrs,Borta dators,Parkosanas sens. prieksa,Lietus sensors,Kruiza kontrole,Jumta relini,Pilnpiedzina 4x4,Spoileris,Servisa gramatina,Vieglmetala diski,Adas apdare,Roku balsti,Toneti aizmugurejie logi,Isofix stiprinajumi,Regulejama,Daudzfunkcionala,Sporta,Recaro,LED bremzugunis,Papild. bremzu signals,Miglas lukturi,El. regule…	1
12900	SsangYong Actyon	2013 dec	2.0 d	m 6 s	134300	9; m	p	1.2019	Stures hidropastiprinatajs,Kondicionieris,Klimata kontrole,Borta dators,Parkosanas sens. aizmugure,Parkosanas sens. prieksa,Atpakalskata kamera,Lietus sensors,El. bagaznieka aizversana,El. durvju aizversana,Pilnpiedzina 4x4,Slieksni,Sporta pakete,Adas apdare,Roku balsti,Regulejama,Daudzfunkcionala,El. regulejami,Apsildami,Sporta,LED,LED bremzugunis,Papild. bremzu signals,Miglas lukturi,Automat. t…	1
3200	SsangYong Kyron	2006 jun	2.0 d	a 5 s	257000	5;	o	7.2018	Stures hidropastiprinatajs,Kondicionieris,Klimata kontrole,Kruiza kontrole,Jumta relini,Sakabes akis,Pilnpiedzina 4x4,Spoileris,Vieglmetala diski,Adas apdare,Roku balsti,Toneti aizmugurejie logi,Regulejama,Daudzfunkcionala,Apsildami,Papild. bremzu signals,Miglas lukturi,El. regulejami,Apsildami,ABS,Centrala atslega,Signalizacija,Imobilaizers,Air-bag,ESP,FM/AM,CD	1
3500	SsangYong Rexton	2005	2.7 d	a 5 s	240000	5;	o	4.2018	Stures hidropastiprinatajs,Pilnpiedzina 4x4,Vieglmetala diski,Adas apdare,Regulejama,El. regulejami,Apsildami,El. regulejami,Apsildami,ABS,Centrala atslega,Signalizacija,ESP,FM/AM,CD	1
2850	SsangYong Kyron	2006	2.0 d	m	125000	9; m	o	1.2018		1
2700	SsangYong Rexton	2004	2.9 d	m	450101	7; m	o	10.2018	Stures hidropastiprinatajs,Kondicionieris,Klimata kontrole,Salona gaisa filtrs,Parkosanas sens. aizmugure,Sakabes akis,Luka,Pilnpiedzina 4x4,Slieksni,Vieglmetala diski,Adas apdare,Toneti aizmugurejie logi,Regulejama,Miglas lukturi,El. regulejami,Apsildami,ABS,Centrala atslega,Signalizacija,Imobilaizers,Air-bag,ESP,FM/AM,CD,DVD,MP3	1
3500	SsangYong Kyron	2006 oct	2.0 d	m 5 s	189000	5; m	o	1.2019	Stures hidropastiprinatajs,Kondicionieris,Salona gaisa filtrs,Parkosanas sens. aizmugure,Lietus sensors,Jumta relini,Pilnpiedzina 4x4,Spoileris,Servisa gramatina,Vieglmetala diski,Roku balsti,Toneti aizmugurejie logi,Regulejama,Daudzfunkcionala,LED bremzugunis,Miglas lukturi,Automat. tuvas gaismas,Apsildami,ABS,Centrala atslega,Signalizacija,Imobilaizers,Air-bag,ESP,ASR,FM/AM,CD,MP3,USB,Bluetooth…	1
3800	SsangYong Kyron	2006 apr	2.0 d	a 5 s	180000	7; m	o	6.2018	Stures hidropastiprinatajs,Klimata kontrole,Pilnpiedzina 4x4,Vieglmetala diski,Adas apdare,Regulejama,Apsildami,El. regulejami,ABS,Centrala atslega,Signalizacija,Imobilaizers,CD mainitajs	1
3790	SsangYong Rexton	2006 may	2.7 d	a 5 s	164000	9; m	o	1.2019	Stures hidropastiprinatajs,Klimata kontrole,Salona gaisa filtrs,Borta dators,Kruiza kontrole,Jumta relini,Sakabes akis,Pilnpiedzina 4x4,Servisa gramatina,Vieglmetala diski,Adas apdare,Roku balsti,Toneti aizmugurejie logi,Isofix stiprinajumi,Regulejama,El. regulejami,Apsildami,Papild. bremzu signals,Miglas lukturi,El. regulejami,Apsildami,ABS,Centrala atslega,Imobilaizers,Air-bag,ESP,FM/AM,CD	1
2595	SsangYong Kyron	2006 may	2.0 d	a 5 s	275000	7;	o	9.2018	Stures hidropastiprinatajs,Klimata kontrole,Parkosanas sens. aizmugure,Parkosanas sens. prieksa,Kruiza kontrole,Jumta relini,Sakabes akis,Slieksni,Vieglmetala diski,Roku balsti,Toneti aizmugurejie logi,Regulejama,Daudzfunkcionala,Apsildami,LED bremzugunis,Papild. bremzu signals,Miglas lukturi,El. regulejami,Apsildami,ABS,Centrala atslega,Signalizacija,Imobilaizers,Air-bag,ESP,ASR,FM/AM,CD	1
4300	SsangYong Kyron	2008 mar	2.7 d	a 5 s		9; m	o	10.2018	Stures hidropastiprinatajs,Klimata kontrole,Salona gaisa filtrs,Borta dators,Parkosanas sens. aizmugure,Kruiza kontrole,Jumta relini,Pilnpiedzina 4x4,Servisa gramatina,Vieglmetala diski,Adas apdare,Roku balsti,Toneti aizmugurejie logi,Isofix stiprinajumi,Regulejama,Daudzfunkcionala,El. regulejami,Apsildami,Ar atminu,Papild. bremzu signals,Miglas lukturi,Automat. tuvas gaismas,El. regulejami,Apsil…	1
8800	Dacia Lodgy	2013	1.5 d	m 5 s	63639	2; m	mv	12.2018	Elektr. stures pastiprinatajs,Kondicionieris,Salona gaisa filtrs,Borta dators,Jumta relini,Servisa gramatina,Toneti aizmugurejie logi,Isofix stiprinajumi,Regulejama,Apsildami,Papild. bremzu signals,Miglas lukturi,El. regulejami,ABS,Centrala atslega,Signalizacija,Imobilaizers,Air-bag,FM/AM,CD,MP3,USB,Bluetooth,Hands-free	1
7290	Dacia Duster	2012 mar	1.5 d	m 6 s	243361	1;	o	7.2018	Stures hidropastiprinatajs,Kondicionieris,Salona gaisa filtrs,Borta dators,Jumta relini,Pilnpiedzina 4x4,Servisa gramatina,Isofix stiprinajumi,Regulejama,Papild. bremzu signals,Miglas lukturi,Automat. tuvas gaismas,El. regulejami,Apsildami,ABS,Centrala atslega,Signalizacija,Imobilaizers,Air-bag,ESP,FM/AM,CD,MP3,USB	1
300	Dacia Logan	2006 mar	1.4 b	m 5 s	208360	13;	s	1.2018	Toneti aizmugurejie logi,Papild. bremzu signals,Centrala atslega,Imobilaizers,Air-bag,FM/AM,CD,MP3,USB	1
8200	Dacia Logan	2013	0.9 b	m	20264	2; m	s	1.2019	Stures hidropastiprinatajs,Kondicionieris,Salona gaisa filtrs,Borta dators,Kruiza kontrole,Regulejama,Papild. bremzu signals,Miglas lukturi,Automat. tuvas gaismas,El. regulejami,Apsildami,ABS,Centrala atslega,Signalizacija,Air-bag,ESP,FM/AM,MP3,USB,Navigacija,Tel./mob.,Bluetooth,Hands-free	1
6700	Dacia Sandero	2014 oct	1.5 d	m 5 s	158660	8; m	h	11.2018	Stures hidropastiprinatajs,Kondicionieris,Salona gaisa filtrs,Borta dators,Kruiza kontrole,Jumta relini,Servisa gramatina,Isofix stiprinajumi,Regulejama,Daudzfunkcionala,Miglas lukturi,Automat. tuvas gaismas,El. regulejami,ABS,Centrala atslega,Signalizacija,Imobilaizers,Air-bag,ESP,FM/AM,USB,Navigacija,Bluetooth,Hands-free	1
3150	Dacia Sandero	2010	1.6 b	m	110000	13;	h	12.2018	Stures hidropastiprinatajs,Servisa gramatina,Vieglmetala diski,Isofix stiprinajumi,FM/AM,CD	1
5950	Dacia Duster	2011 aug	1.6 b	m 5 s	136000	9; m	o	8.2018		1
3990	Dacia Sandero	2013 nov	1.2 b/g	m 5 s	168595	13;	h	1.2018	Stures hidropastiprinatajs,Kondicionieris,Salona gaisa filtrs,Borta dators,Servisa gramatina,Regulejama,Papild. bremzu signals,ABS,Centrala atslega,Signalizacija,Imobilaizers,Air-bag,ESP,FM/AM,CD,MP3,USB,Bluetooth	1
7100	Dacia Duster	2013 aug	1.5 d	m 6 s	248000	5;	o	12.2018	Stures hidropastiprinatajs,Kondicionieris,Jumta relini,Sakabes akis,Pilnpiedzina 4x4,Slieksni,Vieglmetala diski,Adas apdare,Toneti aizmugurejie logi,Regulejama,Daudzfunkcionala,Miglas lukturi,El. regulejami,Apsildami,ABS,Centrala atslega,Signalizacija,Imobilaizers,Air-bag,ESP,ASR,FM/AM,CD,MP3,USB	1
7400	Dacia Duster	2015 jan	1.5 d	m		1;	o	1.2019	Stures hidropastiprinatajs,Kondicionieris,Salona gaisa filtrs,Borta dators,Lietus sensors,Kruiza kontrole,Jumta relini,Sakabes akis,Pilnpiedzina 4x4,Servisa gramatina,Vieglmetala diski,Regulejama,Papild. bremzu signals,El. regulejami,Apsildami,ABS,Centrala atslega,Signalizacija,Imobilaizers,Air-bag,ESP,ASR,FM/AM,CD	1
2800	Dacia Sandero	2009	1.4 b	m 5 s	144000	13;	h	10.2018	Stures hidropastiprinatajs,Salona gaisa filtrs,Borta dators,Servisa gramatina,Regulejama,ABS,Centrala atslega,Imobilaizers,Air-bag,FM/AM	1
3990	Dacia Logan	2010 dec	1.5 d	m 8 s	119157	9;	p	1.2019	Stures hidropastiprinatajs,ABS,Centrala atslega,Signalizacija,Imobilaizers,Air-bag,Markejums,FM/AM,CD	1
800	Dacia Logan	2005 jun	1.4 b	m 5 s	223000	10; m	s	8.2018		1
9750	Dacia Sandero	2013 mar	1.5 d	m 5 s	36200	8; m	o	5.2018		1
700	Dacia Logan	2006	1.4 b/g	m	550000	6;	s	9.2018		1
1790	Dacia Logan	2008	1.4 b	m	201170	1;	s	6.2018	Stures hidropastiprinatajs,Salona gaisa filtrs,Regulejama,ABS,Centrala atslega,Air-bag,FM/AM,CD	1
3900	Dacia Sandero	2012 jun	1.2 b	m 5 s	19956	13; m	h	11.2018	Salona gaisa filtrs,Roku balsti,Saulessargi logiem,Regulejama	1
7290	Dacia Duster	2012 jul	1.5 d	m 6 s	99056	9; m	o	1.2019	Stures hidropastiprinatajs,Kondicionieris,Salona gaisa filtrs,Jumta relini,Servisa gramatina,Vieglmetala diski,Regulejama,Papild. bremzu signals,El. regulejami,Apsildami,ABS,Centrala atslega,Imobilaizers,Air-bag,ESP,Markejums,FM/AM,CD	1
6380	Dacia Duster	2012 dec	1.5 d	m 5 s	133900	1;	o	3.2018	Stures hidropastiprinatajs,Kondicionieris,Jumta relini,Toneti aizmugurejie logi,Regulejama,Daudzfunkcionala,Papild. bremzu signals,Miglas lukturi,El. regulejami,Centrala atslega,FM/AM,CD,USB,Bluetooth,Hands-free	1
7590	Dacia Duster	2012 mar	1.5 d	m 6 s	207191	1;	o	8.2018	Stures hidropastiprinatajs,Kondicionieris,Salona gaisa filtrs,Borta dators,Jumta relini,Pilnpiedzina 4x4,Servisa gramatina,Isofix stiprinajumi,Regulejama,Papild. bremzu signals,Miglas lukturi,Automat. tuvas gaismas,El. regulejami,Apsildami,ABS,Centrala atslega,Signalizacija,Imobilaizers,Air-bag,ESP,FM/AM,CD,MP3,USB	1
7950	Dacia Duster	2013	1.5 d	m	116500	1;	o	12.2018	Elektr. stures pastiprinatajs,Kondicionieris,Salona gaisa filtrs,Jumta relini,Pilnpiedzina 4x4,Roku balsti,Regulejama,El. regulejami,Apsildami,ABS,Centrala atslega,FM/AM,CD,MP3	1
5350	Dacia Sandero	2013 aug	1.5 d	m 5 s	58600	5; m	h	11.2018	Elektr. stures pastiprinatajs,Kondicionieris,Sakabes akis,Servisa gramatina,Vieglmetala diski,Regulejama,ABS,Centrala atslega,Signalizacija,Imobilaizers,Air-bag,FM/AM,CD	1
9800	Dacia Dokker	2017 feb	1.5 d	m	36551	1;	mv	2.2018	Stures hidropastiprinatajs,Kondicionieris,Borta dators,Kruiza kontrole,Servisa gramatina,Daudzfunkcionala,Miglas lukturi,El. regulejami,ABS,Centrala atslega,Air-bag,FM/AM,CD,USB,Hands-free	1
9800	Dacia Dokker	2017 feb	1.6 d	m 6 s	40500	1;	-	2.2018	Stures hidropastiprinatajs,Kondicionieris,Salona gaisa filtrs,Borta dators,Kruiza kontrole,Miglas lukturi,El. regulejami,Apsildami,ABS,Centrala atslega,Imobilaizers,Air-bag,FM/AM,CD,USB,Tel./mob.	1
4500	Dacia Logan	2011 dec	1.5 d	m 5 s	141000	1;	u	11.2017		1
9100	Dacia Lodgy	2014 jul	1.5 d	m 5 s	89972	7; m	u	9.2018	Stures hidropastiprinatajs,Kondicionieris,Salona gaisa filtrs,Borta dators,Servisa gramatina,Regulejama,Apsildami,Miglas lukturi,Apsildami,ABS,Centrala atslega,Signalizacija,Imobilaizers,ESP,FM/AM,CD	1
4950	Dacia Sandero	2012 jul	1.6 b/g	m 5 s	101792	7; m	h	7.2018	Stures hidropastiprinatajs,Kondicionieris,Borta dators,Jumta relini,Servisa gramatina,Vieglmetala diski,Regulejama,Daudzfunkcionala,Papild. bremzu signals,Miglas lukturi,Automat. tuvas gaismas,ABS,Centrala atslega,Imobilaizers,Air-bag,FM/AM,CD,MP3,Bluetooth	1
2200		2000	3.0 b	m 5 s		8;				1
1500		1998	1.7 d	m 5 s		1; m				1
5350	Alfa romeo 159	2007	3.2 b	a	170000	7; m	s	5.2018	Stures hidropastiprinatajs,Kondicionieris,Klimata kontrole,Salona gaisa filtrs,Borta dators,Parkosanas sens. aizmugure,Parkosanas sens. prieksa,Lietus sensors,Kruiza kontrole,Sistema Starts-Stop,Pilnpiedzina 4x4,Servisa gramatina,Vieglmetala diski,Adas apdare,Roku balsti,Regulejama,Daudzfunkcionala,Bi xenona,Papild. bremzu signals,Miglas lukturi,Lampu mazgataji,El. regulejami,Apsildami,Aptumsojos…	1
3000	Alfa romeo GT	2004 sep	1.9 d	m	240000	8;	c	12.2018	Stures hidropastiprinatajs,Kondicionieris,Klimata kontrole,Salona gaisa filtrs,Borta dators,Kruiza kontrole,El. durvju aizversana,Slieksni,Sporta pakete,Vieglmetala diski,Adas apdare,Roku balsti,Toneti aizmugurejie logi,Saulessargi logiem,Regulejama,Daudzfunkcionala,Apsildami,Recaro,Papild. bremzu signals,Miglas lukturi,El. regulejami,Apsildami,ABS,Centrala atslega,Signalizacija,ESP,FM/AM,CD,CD m…	1
980	Alfa romeo 156	2002	1.9 d	m		9;	u	9.2018	Stures hidropastiprinatajs,Kondicionieris,Salona gaisa filtrs,Borta dators,Lietus sensors,Kruiza kontrole,Vieglmetala diski,Adas apdare,Roku balsti,Regulejama,Papild. bremzu signals,Miglas lukturi,El. regulejami,Apsildami,ABS,Centrala atslega,Signalizacija,Imobilaizers,Air-bag,FM/AM,CD,MP3	1
4700	Alfa romeo 159	2006 jun	1.9 d	m 6 s		7; m	u	2.2018	Stures hidropastiprinatajs,Klimata kontrole,Salona gaisa filtrs,Borta dators,Parkosanas sens. aizmugure,Lietus sensors,Kruiza kontrole,Servisa gramatina,Vieglmetala diski,Roku balsti,Toneti aizmugurejie logi,Ledusskapis,Regulejama,Daudzfunkcionala,Papild. bremzu signals,Miglas lukturi,Automat. tuvas gaismas,El. regulejami,Apsildami,Aptumsojosie,El. nolokami,ABS,Centrala atslega,Air-bag,ESP,ASR,FM…	1
6000	Alfa romeo 159	2009 aug	1.9 d	a 6 s		13; m	u	11.2018	Stures hidropastiprinatajs,Klimata kontrole,Salona gaisa filtrs,Borta dators,Parkosanas sens. aizmugure,Lietus sensors,Kruiza kontrole,Keyless Go,Sistema Starts-Stop,Vieglmetala diski,Adas apdare,Roku balsti,Regulejama,Apsildami,Sporta,Miglas lukturi,El. regulejami,ABS,Centrala atslega,Air-bag,ESP,FM/AM,CD,DVD,Navigacija	1
2700	Alfa romeo 147	2003 jun	1.6 b/g	m 5 s	188800	5; m	c	12.2018	Stures hidropastiprinatajs,Kondicionieris,Salona gaisa filtrs,Borta dators,Vieglmetala diski,Toneti aizmugurejie logi,Regulejama,Daudzfunkcionala,El. regulejami,Apsildami,ABS,Centrala atslega,Imobilaizers,Air-bag,ASR,FM/AM,CD,CD mainitajs,MP3,Subwoofer	1
3590	Alfa romeo 159	2006	1.9 d	m 6 s	205000	5;	s	11.2018	Stures hidropastiprinatajs,Kondicionieris,Klimata kontrole,Salona gaisa filtrs,Borta dators,El. bagaznieka aizversana,El. durvju aizversana,Vieglmetala diski,Roku balsti,Regulejama,Daudzfunkcionala,Ar atminu,LED bremzugunis,Papild. bremzu signals,Miglas lukturi,Automat. tuvas gaismas,El. regulejami,Apsildami,Aptumsojosie,El. nolokami,ABS,Centrala atslega,Air-bag,ESP,ASR,FM/AM,CD,MP3	1
3000	Alfa romeo 166	2004 sep	2.4 d	m 6 s	330000	7; m	s	1.2019	Stures hidropastiprinatajs,Kondicionieris,Klimata kontrole,Salona gaisa filtrs,Lietus sensors,Kruiza kontrole,Slieksni,Sporta pakete,Servisa gramatina,Vieglmetala diski,Adas apdare,Roku balsti,Toneti aizmugurejie logi,Regulejama,Daudzfunkcionala,El. regulejami,Apsildami,Sporta,Recaro,Ar atminu,Xenona,Papild. bremzu signals,Miglas lukturi,El. regulejami,El. nolokami,ABS,Centrala atslega,Imobilaize…	1
4500	Alfa romeo 159	2006 aug	1.9 d	m 6 s	287116	13; m	u	4.2018	Stures hidropastiprinatajs,Kondicionieris,Klimata kontrole,Salona gaisa filtrs,Borta dators,Parkosanas sens. aizmugure,Parkosanas sens. prieksa,Kruiza kontrole,Vieglmetala diski,Adas apdare,Roku balsti,Toneti aizmugurejie logi,Regulejama,Daudzfunkcionala,Sporta,Apsildami,Sporta,Papild. bremzu signals,Miglas lukturi,El. regulejami,Apsildami,ABS,Centrala atslega,Signalizacija,Imobilaizers,Air-bag,E…	1
4990	Alfa romeo 159	2006 jan	1.9 d	m 6 s	197000	5; m	s	5.2018	Stures hidropastiprinatajs,Elektr. stures pastiprinatajs,Kondicionieris,Klimata kontrole,Salona gaisa filtrs,Borta dators,Lietus sensors,Kruiza kontrole,Sporta pakete,Servisa gramatina,Vieglmetala diski,Adas apdare,Roku balsti,Toneti aizmugurejie logi,Saulessargi logiem,Isofix stiprinajumi,Regulejama,Daudzfunkcionala,Sporta,Sporta,Recaro,Xenona,LED bremzugunis,Papild. bremzu signals,Miglas luktur…	1
7450	Alfa romeo 159	2007 dec	2.4 d	m 6 s	149000	5; m	u	9.2018	Stures hidropastiprinatajs,Kondicionieris,Klimata kontrole,Salona gaisa filtrs,Borta dators,Parkosanas sens. aizmugure,Parkosanas sens. prieksa,Lietus sensors,Kruiza kontrole,Keyless Go,Pilnpiedzina 4x4,Servisa gramatina,Vieglmetala diski,Adas apdare,Roku balsti,Ledusskapis,Regulejama,Daudzfunkcionala,Xenona,Bi xenona,Miglas lukturi,Lampu mazgataji,Automat. tuvas gaismas,El. regulejami,Apsildami,…	1
4399	Alfa romeo GT	2005 sep	2.0 b	m 5 s		7; m	c	10.2018	Stures hidropastiprinatajs,Elektr. stures pastiprinatajs,Kondicionieris,Klimata kontrole,Salona gaisa filtrs,Borta dators,Parkosanas sens. aizmugure,Kruiza kontrole,El. bagaznieka aizversana,El. durvju aizversana,Vieglmetala diski,Adas apdare,Roku balsti,Regulejama,Daudzfunkcionala,Sporta,Sporta,Recaro,Papild. bremzu signals,Miglas lukturi,El. regulejami,Apsildami,Aptumsojosie,ABS,Centrala atsleg…	1
4500	Alfa romeo 159	2007 dec	2.4 d	m 6 s	170000	7;	s	12.2018	Kondicionieris,Klimata kontrole,Salona gaisa filtrs,Parkosanas sens. aizmugure,Parkosanas sens. prieksa,Lietus sensors,Kruiza kontrole,Servisa gramatina,Vieglmetala diski,Adas apdare,Roku balsti,Saulessargi logiem,Regulejama,Daudzfunkcionala,Apsildami,Xenona,Miglas lukturi,Lampu mazgataji,Apsildami,Aptumsojosie,ABS,Centrala atslega,Signalizacija,ASR,FM/AM,CD,Bluetooth	1
1740	Alfa romeo 156	2005 aug	1.9 d	m 5 s	303567	5;	p	5.2018	Stures hidropastiprinatajs,Kondicionieris,Klimata kontrole,Borta dators,El. durvju aizversana,Vieglmetala diski,Adas apdare,Roku balsti,Toneti aizmugurejie logi,Regulejama,Miglas lukturi,El. regulejami,Apsildami,FM/AM,CD,MP3,USB	1
7900	Alfa romeo Brera	2008 may	2.4 d	m 6 s		13; m	c	w	Stures hidropastiprinatajs,Elektr. stures pastiprinatajs,Klimata kontrole,Salona gaisa filtrs,Borta dators,Lietus sensors,Kruiza kontrole,Spoileris,Sporta pakete,Vieglmetala diski,Adas apdare,Roku balsti,Saulessargi logiem,Isofix stiprinajumi,Regulejama,Daudzfunkcionala,Sporta,El. regulejami,Sporta,Recaro,Xenona,Papild. bremzu signals,Miglas lukturi,Lampu mazgataji,Automat. tuvas gaismas,El. regu…	1
3390	Alfa romeo 147	2007 feb	1.9 d	m 6 s		7; m	h	1.2019	Stures hidropastiprinatajs,Kondicionieris,Klimata kontrole,Salona gaisa filtrs,Borta dators,Parkosanas sens. aizmugure,Lietus sensors,Kruiza kontrole,Servisa gramatina,Adas apdare,Regulejama,Daudzfunkcionala,Recaro,Miglas lukturi,Automat. tuvas gaismas,El. regulejami,Apsildami,ABS,Centrala atslega,Signalizacija,Imobilaizers,Air-bag,ESP,FM/AM,CD,MP3,USB,Bluetooth,Hands-free	1
2700	Alfa romeo 166	1999 nov	2.5 b	m 5 s	234000	9; m	s	10.2018	Stures hidropastiprinatajs,Klimata kontrole,Salona gaisa filtrs,Borta dators,Parkosanas sens. aizmugure,Sporta pakete,Servisa gramatina,Vieglmetala diski,Roku balsti,Saulessargi logiem,Regulejama,Sporta,El. regulejami,Apsildami,Sporta,Recaro,Papild. bremzu signals,Miglas lukturi,Automat. tuvas gaismas,El. regulejami,Apsildami,Aptumsojosie,Sporta,El. nolokami,ABS,Centrala atslega,Signalizacija,Imo…	1
750	Alfa romeo 156	2004 feb	2.0 b	m 5 s	250650	7;	s	6.2018	Stures hidropastiprinatajs,Kondicionieris,Klimata kontrole,Borta dators,Servisa gramatina,Vieglmetala diski,Roku balsti,Sporta,Recaro,Papild. bremzu signals,Miglas lukturi,ABS,Centrala atslega,Signalizacija,Imobilaizers,Air-bag,ESP,ASR,FM/AM,CD,CD mainitajs	1
3500	Alfa romeo 156	2003 jan	2.5 b	a 4 s	122240	5;	u	11.2018	Stures hidropastiprinatajs,Kondicionieris,Klimata kontrole,Salona gaisa filtrs,Borta dators,Lietus sensors,Kruiza kontrole,Jumta relini,Slieksni,Sporta pakete,Servisa gramatina,Vieglmetala diski,Adas apdare,Roku balsti,Isofix stiprinajumi,Regulejama,Daudzfunkcionala,El. regulejami,Apsildami,Xenona,Bi xenona,Papild. bremzu signals,Miglas lukturi,Lampu mazgataji,Automat. tuvas gaismas,El. regulejam…	1
69950	Alfa romeo Giulia	2017	2.9 b	a	6620	1; m	s	4.2019	Stures hidropastiprinatajs,Klimata kontrole,Salona gaisa filtrs,Borta dators,Riepu spiediena kontrole,Parkosanas sens. aizmugure,Atpakalskata kamera,Distances kontrole,Lietus sensors,Adaptiva kruizkontrole,Cela zimju atpazis. sistema,Paligsistema brauks. joslas,Avarijas bremzesanas sist.,Pilnpiedzina 4x4,Vieglmetala diski	1
6790	Alfa romeo Spider	2000 mar	3.0 b	m 5 s	134644	5;	ca	12.2018	Stures hidropastiprinatajs,Kondicionieris,Klimata kontrole,Servisa gramatina,Vieglmetala diski,Adas apdare,Roku balsti,Regulejama,Apsildami,Sporta,Papild. bremzu signals,Miglas lukturi,Automat. tuvas gaismas,El. regulejami,Apsildami,ABS,Centrala atslega,Imobilaizers,Air-bag,FM/AM,CD,MP3,USB,Tel./mob.,Bluetooth,Hands-free	1
550	Alfa romeo 147	2001	1.6 b	m		9; m	c	w	Stures hidropastiprinatajs,Kondicionieris,Klimata kontrole,Borta dators,Kruiza kontrole,Avarijas bremzesanas sist.,El. bagaznieka aizversana,El. durvju aizversana,Vieglmetala diski,Adas apdare,Regulejama,El. regulejami,Apsildami,ABS,Centrala atslega,Signalizacija,ESP,FM/AM	1
1800	Alfa romeo 156	2004 dec	1.8 b	m 5 s		1;	s	w		1
6999	Alfa romeo Brera	2008 nov	2.4 d	m 6 s		8; m	c	1.2019		1
450	Alfa romeo 156	1998 oct	2.0 b/g	m 5 s		4; m	s	3.2018	Adas apdare,Apsildami	1
1650	Alfa romeo 156	2004 sep	1.9 d	m 6 s	257780	7; m	u	8.2018	Stures hidropastiprinatajs,Kondicionieris,Klimata kontrole,Salona gaisa filtrs,Borta dators,Kruiza kontrole,Servisa gramatina,Vieglmetala diski,Roku balsti,Regulejama,Daudzfunkcionala,Papild. bremzu signals,Miglas lukturi,El. regulejami,Apsildami,ABS,Centrala atslega,Signalizacija,Air-bag,ESP,ASR,FM/AM,CD,CD mainitajs	1
2950	Alfa romeo GT	2004 jun	2.0 b	m 5 s	171000	5; m	c	10.2018	Stures hidropastiprinatajs,Kondicionieris,Klimata kontrole,Salona gaisa filtrs,Borta dators,Riepu spiediena kontrole,Lietus sensors,Kruiza kontrole,Servisa gramatina,Vieglmetala diski,Roku balsti,Regulejama,Sporta,Papild. bremzu signals,Miglas lukturi,Automat. tuvas gaismas,El. regulejami,Apsildami,Aptumsojosie,ABS,Centrala atslega,Signalizacija,Imobilaizers,Air-bag,ESP,ASR,FM/AM,CD	1
4590	Alfa romeo 159	2007 oct	1.9 d	m 6 s	173000	7; m	s	10.2018	Stures hidropastiprinatajs,Kondicionieris,Klimata kontrole,Salona gaisa filtrs,Borta dators,Riepu spiediena kontrole,Parkosanas sens. aizmugure,Kruiza kontrole,Sistema Starts-Stop,Servisa gramatina,Vieglmetala diski,Adas apdare,Roku balsti,Toneti aizmugurejie logi,Regulejama,Daudzfunkcionala,Papild. bremzu signals,Miglas lukturi,El. regulejami,Apsildami,ABS,Centrala atslega,Signalizacija,Imobilai…	1
4190	Alfa romeo 159	2006	1.9 d	m 6 s		5; m	u	10.2018	Elektr. stures pastiprinatajs,Kondicionieris,Klimata kontrole,Salona gaisa filtrs,Borta dators,Parkosanas sens. aizmugure,Parkosanas sens. prieksa,Lietus sensors,Kruiza kontrole,Sistema Starts-Stop,Jumta relini,Sakabes akis,Vieglmetala diski,Adas apdare,Roku balsti,Toneti aizmugurejie logi,Regulejama,Daudzfunkcionala,Papild. bremzu signals,Miglas lukturi,Automat. tuvas gaismas,El. regulejami,Apsi…	1
7700	Alfa romeo Brera	2009 nov	2.4 d	m 6 s	176160	13; m	c	10.2018	Stures hidropastiprinatajs,Kondicionieris,Klimata kontrole,Salona gaisa filtrs,Borta dators,Parkosanas sens. aizmugure,Lietus sensors,Kruiza kontrole,Servisa gramatina,Vieglmetala diski,Adas apdare,Roku balsti,Toneti aizmugurejie logi,Isofix stiprinajumi,Ledusskapis,Regulejama,Daudzfunkcionala,El. regulejami,Sporta,Xenona,Bi xenona,Papild. bremzu signals,Miglas lukturi,Lampu mazgataji,Automat. tu…	1
25000		1996	3.1 b	m 5 s		12; m				1
4000		1978	1.6 b	m 4 s		8;				1
2000		1995	1.6 b	m 5 s		12;				1
25000		2001	2.0 b	m 5 s		5;				1
1800		1992	2.0 b	m 5 s		1;				1
17515		1973	2.4 b	m 5 s		5; m				1
4500		1982	1.6 b	m 5 s		8;				1
1000		1976	3.0 b	m 5 s		12;				1
7500		2002	2.5 b	m 5 s		9; m				1
12000		2000	2.0 b	m 5 s		5;				1
4800		1995	4.2 b	m 5 s		8;				1
900		1994	1.6 b	m 5 s		12;				1
6000		1987	1.6 b	m 5 s		1;				1
4500		1997	2.0 b	m 5 s		13;				1
3900		2012	3.0 b	m 5 s						1
2100		1995	2.0 b	m 5 s		8;				1
5450		2001	3.0 b	m 5 s		9; m				1
8500	Audi A4	2008 aug	2.0 d	a 7 s	218912	5; m	u	1.2019		1
2699	Audi Quattro	2000	2.8 b/g	a 5 s	260000	10;	s	5.2018	Stures hidropastiprinatajs,Kondicionieris,Klimata kontrole,Borta dators,Luka,Pilnpiedzina 4x4,Vieglmetala diski,Adas apdare,Roku balsti,Toneti aizmugurejie logi,Regulejama,El. regulejami,Apsildami,Ar atminu,Xenona,LED,El. regulejami,Apsildami,Centrala atslega,Signalizacija,Imobilaizers,CD mainitajs,Tel./mob.	1
1999	Bmw 323	1999 dec	2.5 b	a 5 s	190000	13; m	c	3.2018	Stures hidropastiprinatajs,Kondicionieris,Klimata kontrole,Salona gaisa filtrs,Borta dators,Luka,Vieglmetala diski,Adas apdare,Roku balsti,Regulejama,Papild. bremzu signals,El. regulejami,Apsildami,Aptumsojosie,ABS,Centrala atslega,Signalizacija,Air-bag,FM/AM,CD	1
2800	Audi A6	2003 jul	2.5 d	a 5 s	290000	9;	u	1.2019	Elektr. stures pastiprinatajs,Kondicionieris,Klimata kontrole,Salona gaisa filtrs,Borta dators,Kruiza kontrole,Jumta relini,Sakabes akis,Luka,Pilnpiedzina 4x4,Servisa gramatina,Vieglmetala diski,Adas apdare,Roku balsti,Toneti aizmugurejie logi,Regulejama,Sporta,El. regulejami,Xenona,Papild. bremzu signals,Miglas lukturi,Lampu mazgataji,El. regulejami,Apsildami,Aptumsojosie,El. nolokami,ABS,Centra…	1
2000	Volkswagen Golf 4	1999	1.9 d	m	164922	6; m	ca	8.2018	Stures hidropastiprinatajs,Kruiza kontrole,Vieglmetala diski,Adas apdare,Apsildami,El. regulejami,Apsildami,ABS,Centrala atslega,FM/AM,CD	1
1200	Opel Corsa	2000 mar	1.7 d	m 5 s	372103	1;	h	2.2018	Stures hidropastiprinatajs,Jumta relini,Centrala atslega,Air-bag,FM/AM,MP3	1
7400	Audi Allroad	2007 sep	2.7 d	a 6 s	275000	5;	u	11.2018	Stures hidropastiprinatajs,Kondicionieris,Klimata kontrole,Salona gaisa filtrs,Borta dators,Parkosanas sens. aizmugure,Lietus sensors,Kruiza kontrole,Jumta relini,Sakabes akis,Luka,Pilnpiedzina 4x4,Pneimopiekare,Servisa gramatina,Vieglmetala diski,Adas apdare,Roku balsti,Regulejama,Daudzfunkcionala,El. regulejami,Apsildami,Xenona,Papild. bremzu signals,Miglas lukturi,Lampu mazgataji,El. regulejam…	1
1390	Bmw 316	1996 jul	1.6 b/g	m 5 s	219000	12; m	s	1.2019	Stures hidropastiprinatajs,Kondicionieris,Salona gaisa filtrs,Borta dators,Servisa gramatina,Vieglmetala diski,Roku balsti,Toneti aizmugurejie logi,Papild. bremzu signals,Miglas lukturi,El. regulejami,ABS,Centrala atslega,Signalizacija,Imobilaizers,Air-bag,FM/AM,CD	1
4500	Audi A4	2006 aug	3.0 d	a 6 s	270000	7; m	u	4.2018	Stures hidropastiprinatajs,Elektr. stures pastiprinatajs,Kondicionieris,Klimata kontrole,Salona gaisa filtrs,Borta dators,Parkosanas sens. aizmugure,Kruiza kontrole,El. durvju aizversana,Jumta relini,Pilnpiedzina 4x4,Spoileris,Slieksni,Sporta pakete,Servisa gramatina,Vieglmetala diski,Roku balsti,Toneti aizmugurejie logi,Isofix stiprinajumi,Regulejama,Apsildami,Bi xenona,LED bremzugunis,Papild. b…	1
5799	Bmw 525	2006	2.5 d	a		7;	s	7.2018	Stures hidropastiprinatajs,Elektr. stures pastiprinatajs,Kondicionieris,Klimata kontrole,Salona gaisa filtrs,Borta dators,Riepu spiediena kontrole,Parkosanas sens. aizmugure,Parkosanas sens. prieksa,Distances kontrole,Lietus sensors,Kruiza kontrole,Vieglmetala diski,Adas apdare,Roku balsti,Toneti aizmugurejie logi,Isofix stiprinajumi,Regulejama,Daudzfunkcionala,Sporta,El. regulejami,Apsildami,Spo…	1
5950	Audi A4	2007 aug	1.8 b	a	154890	7; m	s	1.2019	Stures hidropastiprinatajs,Klimata kontrole,Salona gaisa filtrs,Borta dators,Parkosanas sens. aizmugure,Vieglmetala diski,Roku balsti,Regulejama,Daudzfunkcionala,Apsildami,Bi xenona,Papild. bremzu signals,Miglas lukturi,Lampu mazgataji,Automat. tuvas gaismas,El. regulejami,Apsildami,ABS,Centrala atslega,Signalizacija,Imobilaizers,Air-bag,ESP,ASR,FM/AM,MP3	1
13250	Bmw 520	2010 nov	2.0 d	m 6 s	199000	2; m	u	1.2019	Stures hidropastiprinatajs,Klimata kontrole,Salona gaisa filtrs,Borta dators,Riepu spiediena kontrole,Parkosanas sens. aizmugure,Parkosanas sens. prieksa,Lietus sensors,Kruiza kontrole,Sistema Starts-Stop,Jumta relini,Servisa gramatina,Vieglmetala diski,Adas apdare,Roku balsti,Toneti aizmugurejie logi,Isofix stiprinajumi,Regulejama,Daudzfunkcionala,El. regulejami,LED,LED bremzugunis,Papild. bremz…	1
2000	Bmw 318	1994	1.8 b/g	m	346000	5;	c	6.2018	Xenona,LED,LED bremzugunis,Miglas lukturi,ABS,Centrala atslega,Signalizacija	1
1900	Audi A6	2001 sep	2.4 b	a 5 s	385000	9; m	u	11.2019	Stures hidropastiprinatajs,Kondicionieris,Klimata kontrole,Salona gaisa filtrs,Kruiza kontrole,Jumta relini,Vieglmetala diski,Adas apdare,Roku balsti,Toneti aizmugurejie logi,Saulessargi logiem,Regulejama,Daudzfunkcionala,Miglas lukturi,El. regulejami,Apsildami,Aptumsojosie,ABS,Centrala atslega,Signalizacija,Imobilaizers,Air-bag,ESP,CD,Subwoofer	1
3750	Volvo S60	2004	2.4 d	a		13; m	s	4.2018	Stures hidropastiprinatajs,Klimata kontrole,Parkosanas sens. prieksa,Lietus sensors,Kruiza kontrole,Adas apdare,Roku balsti,Regulejama,El. regulejami,El. regulejami,ABS,Centrala atslega,Signalizacija,Air-bag,ESP,FM/AM,CD	1
15700	Audi Q5	2010 dec	3.0 d	a	157800	5;	o	11.2018	Stures hidropastiprinatajs,Klimata kontrole,Salona gaisa filtrs,Borta dators,Riepu spiediena kontrole,Parkosanas sens. aizmugure,Parkosanas sens. prieksa,Lietus sensors,Jumta relini,Pilnpiedzina 4x4,Slieksni,Sporta pakete,Servisa gramatina,Vieglmetala diski,Adas apdare,Roku balsti,Toneti aizmugurejie logi,Isofix stiprinajumi,Regulejama,Daudzfunkcionala,Apsildami,Recaro,Xenona,Bi xenona,LED,El. re…	1
34700	Audi Q5	2014 nov	2.0 b	a		1;	o	5.2018	Kondicionieris,Borta dators,Parkosanas sens. prieksa,Lietus sensors,Kruiza kontrole,Jumta relini,Pilnpiedzina 4x4,Slieksni,Servisa gramatina,Vieglmetala diski,Adas apdare,Isofix stiprinajumi,Daudzfunkcionala,Xenona,Miglas lukturi,ABS,Imobilaizers,ESP,ASR,FM/AM,Navigacija	1
15900	Audi Q5	2009 jul	3.0 d	a 7 s	200000	13; m	o	10.2018	Elektr. stures pastiprinatajs,Kondicionieris,Klimata kontrole,Autonomais silditajs,Borta dators,Riepu spiediena kontrole,Parkosanas sens. aizmugure,Parkosanas sens. prieksa,Distances kontrole,Lietus sensors,Kruiza kontrole,Adaptiva kruizkontrole,El. bagaznieka aizversana,Luka,Panoramas luka,Pilnpiedzina 4x4,Servisa gramatina,Vieglmetala diski,Adas apdare,Roku balsti,Isofix stiprinajumi,Regulejama…	1
16500	Audi Q5	2010	3.0 d	a	195820	5; m	-	4.2018	Stures hidropastiprinatajs,Klimata kontrole,Borta dators,Riepu spiediena kontrole,Parkosanas sens. aizmugure,Parkosanas sens. prieksa,Atpakalskata kamera,Lietus sensors,El. bagaznieka aizversana,Jumta relini,Panoramas luka,Pilnpiedzina 4x4,Servisa gramatina,Vieglmetala diski,Adas apdare,Roku balsti,Toneti aizmugurejie logi,Isofix stiprinajumi,Regulejama,Daudzfunkcionala,El. regulejami,Apsildami,B…	1
13500	Audi Q5	2009	3.5 b/g	a	102700	2; m	o	9.2018		1
16700	Audi Q5	2009	3.0 d	a	169000	7; m	o	1.2019	Stures hidropastiprinatajs,Klimata kontrole,Autonomais silditajs,Salona gaisa filtrs,Borta dators,Riepu spiediena kontrole,Parkosanas sens. aizmugure,Parkosanas sens. prieksa,Lietus sensors,El. bagaznieka aizversana,Jumta relini,Sakabes akis,Pilnpiedzina 4x4,Sporta pakete,Servisa gramatina,Vieglmetala diski,Adas apdare,Roku balsti,Toneti aizmugurejie logi,Saulessargi logiem,Regulejama,Daudzfunkci…	1
49900	Audi Q5	2017 dec	2.0 b	a	1000	5;	o	12.2019	Stures hidropastiprinatajs,Elektr. stures pastiprinatajs,Kondicionieris,Klimata kontrole,Salona gaisa filtrs,Borta dators,Riepu spiediena kontrole,Parkosanas sens. aizmugure,Parkosanas sens. prieksa,Lietus sensors,Kruiza kontrole,Keyless Go,Sistema Starts-Stop,El. bagaznieka aizversana,Pilnpiedzina 4x4,Servisa gramatina,Adas apdare,Roku balsti,Saulessargi logiem,Isofix stiprinajumi,Regulejama,Dau…	1
26290	Audi Q5	2016 apr	2.0 b	a		5;	o	w		1
10700	Audi A4	2009 nov	2.0 d	a 8 s	223665	9; m	u	10.2018	Stures hidropastiprinatajs,Klimata kontrole,Salona gaisa filtrs,Borta dators,Lietus sensors,Kruiza kontrole,Jumta relini,Servisa gramatina,Vieglmetala diski,Adas apdare,Roku balsti,Isofix stiprinajumi,Regulejama,Daudzfunkcionala,Sporta,Apsildami,Sporta,Recaro,Masazas,Xenona,Bi xenona,LED,LED bremzugunis,Papild. bremzu signals,Miglas lukturi,Lampu mazgataji,Automat. tuvas gaismas,El. regulejami,Ap…	1
23900	Audi Q5	2012 may	3.0 d	a	152500	8; m	o	8.2018	Elektr. stures pastiprinatajs,Klimata kontrole,Salona gaisa filtrs,Borta dators,Parkosanas sens. aizmugure,Distances kontrole,Lietus sensors,Kruiza kontrole,Adaptiva kruizkontrole,Klusuma zonu asistents,El. bagaznieka aizversana,Jumta relini,Luka,Panoramas luka,Pilnpiedzina 4x4,Sporta pakete,Servisa gramatina,Vieglmetala diski,Adas apdare,Roku balsti,Toneti aizmugurejie logi,Saulessargi logiem,Is…	1
30000	Audi Q5	2014 feb	2.0 b	a	32328	5;	u	4.2018	Kondicionieris,Parkosanas sens. prieksa,Lietus sensors,Kruiza kontrole,Jumta relini,Pilnpiedzina 4x4,Slieksni,Servisa gramatina,Vieglmetala diski,Isofix stiprinajumi,Daudzfunkcionala,Xenona,Miglas lukturi,ABS,Centrala atslega,Imobilaizers,ESP,ASR,FM/AM,MP3,Navigacija,Bluetooth	1
18000	Audi Q5	2012 jan	2.0 b	a		1;	o	2.2018	Stures hidropastiprinatajs,Klimata kontrole,Parkosanas sens. aizmugure,Kruiza kontrole,Pilnpiedzina 4x4,Adas apdare,Isofix stiprinajumi,Daudzfunkcionala,Apsildami,Xenona,LED,ABS,Centrala atslega,Imobilaizers,ESP,Bluetooth	1
28100	Audi Q5	2015 jul	2.0 d	a 7 s	79327	5;	o	7.2018	Stures hidropastiprinatajs,Klimata kontrole,Salona gaisa filtrs,Borta dators,Riepu spiediena kontrole,Parkosanas sens. aizmugure,Parkosanas sens. prieksa,Atpakalskata kamera,Distances kontrole,Lietus sensors,Kruiza kontrole,Sistema Starts-Stop,El. bagaznieka aizversana,Pilnpiedzina 4x4,Spoileris,Servisa gramatina,Vieglmetala diski,Adas apdare,Toneti aizmugurejie logi,Regulejama,Daudzfunkcionala,E…	1
27999	Audi Q5	2015 may	2.0 d	a 6 s	90793	1; m	o	12.2018	Stures hidropastiprinatajs,Klimata kontrole,Autonomais silditajs,Salona gaisa filtrs,Borta dators,Parkosanas sens. aizmugure,Parkosanas sens. prieksa,Lietus sensors,Kruiza kontrole,Keyless Go,Sistema Starts-Stop,El. bagaznieka aizversana,Jumta relini,Sakabes akis,Pilnpiedzina 4x4,Servisa gramatina,Vieglmetala diski,Adas apdare,Roku balsti,Isofix stiprinajumi,Regulejama,Daudzfunkcionala,El. regule…	1
12800	Audi Q5	2009 mar	3.0 d	a 7 s	208500	7; m	o	3.2018	Stures hidropastiprinatajs,Kondicionieris,Klimata kontrole,Salona gaisa filtrs,Borta dators,Riepu spiediena kontrole,Parkosanas sens. aizmugure,Parkosanas sens. prieksa,Atpakalskata kamera,Lietus sensors,Paligsistema brauks. joslas,Sistema Starts-Stop,Jumta relini,Pilnpiedzina 4x4,Spoileris,Sporta pakete,Servisa gramatina,Vieglmetala diski,Adas apdare,Roku balsti,Toneti aizmugurejie logi,Reguleja…	1
33000	Audi Q5	2016	2.0 d	a	71985	5; m	o	5.2018		1
31900	Audi Q5	2014 jan	3.0 d	a 8 s	165000	5; m	o	9.2018	Stures hidropastiprinatajs,Elektr. stures pastiprinatajs,Klimata kontrole,Autonomais silditajs,Salona gaisa filtrs,Borta dators,Riepu spiediena kontrole,Parkosanas sens. aizmugure,Parkosanas sens. prieksa,Distances kontrole,Lietus sensors,Kruiza kontrole,Adaptiva kruizkontrole,Klusuma zonu asistents,Paligsistema brauks. joslas,Avarijas bremzesanas sist.,Keyless Go,Sistema Starts-Stop,El. bagaznie…	1
43900	Audi Q5	2017 apr	2.0 b	a		1;	o	4.2019	Kondicionieris,Borta dators,Parkosanas sens. prieksa,Lietus sensors,Kruiza kontrole,Klusuma zonu asistents,Keyless Go,Jumta relini,Pilnpiedzina 4x4,Servisa gramatina,Vieglmetala diski,Adas apdare,Isofix stiprinajumi,Daudzfunkcionala,Apsildami,Xenona,LED,LED bremzugunis,ABS,Imobilaizers,Air-bag,ESP,SDcard,Navigacija,Subwoofer	1
38900	Audi Q5	2013 apr	3.0 d	a		1;	o	5.2018	Stures hidropastiprinatajs,Klimata kontrole,Salona gaisa filtrs,Borta dators,Riepu spiediena kontrole,Parkosanas sens. aizmugure,Parkosanas sens. prieksa,Lietus sensors,Kruiza kontrole,El. bagaznieka aizversana,Jumta relini,Luka,Pilnpiedzina 4x4,Slieksni,Servisa gramatina,Vieglmetala diski,Adas apdare,Roku balsti,Isofix stiprinajumi,Regulejama,Daudzfunkcionala,Sporta,El. regulejami,Apsildami,Spor…	1
13100	Audi Q5	2009 jun	3.0 d	a 7 s		7;	h	6.2018	Stures hidropastiprinatajs,Kondicionieris,Klimata kontrole,Salona gaisa filtrs,Borta dators,Lietus sensors,Kruiza kontrole,Pilnpiedzina 4x4,Servisa gramatina,Vieglmetala diski,Adas apdare,Roku balsti,Toneti aizmugurejie logi,Saulessargi logiem,Isofix stiprinajumi,Regulejama,Apsildami,Xenona,LED bremzugunis,Miglas lukturi,Lampu mazgataji,El. regulejami,El. nolokami,ABS,Centrala atslega,Signalizaci…	1
14500	Audi Q5	2009 dec	2.0 d	a 6 s	179800	7; m	o	9.2018	Stures hidropastiprinatajs,Elektr. stures pastiprinatajs,Kondicionieris,Klimata kontrole,Salona gaisa filtrs,Borta dators,Parkosanas sens. aizmugure,Lietus sensors,Kruiza kontrole,Jumta relini,Pilnpiedzina 4x4,Sporta pakete,Servisa gramatina,Vieglmetala diski,Adas apdare,Roku balsti,Toneti aizmugurejie logi,Saulessargi logiem,Isofix stiprinajumi,Regulejama,Daudzfunkcionala,Sporta,Sporta,Recaro,Xe…	1
15000	Audi Q5	2009	2.0 d	a 7 s	190000	2; m	o	9.2018	Stures hidropastiprinatajs,Kondicionieris,Klimata kontrole,Salona gaisa filtrs,Borta dators,Riepu spiediena kontrole,Parkosanas sens. aizmugure,Parkosanas sens. prieksa,Lietus sensors,Kruiza kontrole,El. bagaznieka aizversana,Jumta relini,Pilnpiedzina 4x4,Vieglmetala diski,Adas apdare,Roku balsti,Toneti aizmugurejie logi,Isofix stiprinajumi,Regulejama,Recaro,Xenona,Bi xenona,LED,LED bremzugunis,P…	1
14500	Audi Q5	2009 sep	3.0 d	a	208000	7; m	o	11.2018	Elektr. stures pastiprinatajs,Kondicionieris,Klimata kontrole,Autonomais silditajs,Salona gaisa filtrs,Borta dators,Riepu spiediena kontrole,Parkosanas sens. aizmugure,Parkosanas sens. prieksa,Panoramas redzam. kameras,Lietus sensors,Gajeju detektors,Klusuma zonu asistents,Avarijas bremzesanas sist.,Sistema Starts-Stop,El. bagaznieka aizversana,Jumta relini,Sakabes akis,Luka,Panoramas luka,Pilnpi…	1
17700	Audi Q5	2011 feb	3.0 d	a 7 s	192744	9; m	o	5.2018	Stures hidropastiprinatajs,Klimata kontrole,Autonomais silditajs,Salona gaisa filtrs,Borta dators,Riepu spiediena kontrole,Parkosanas sens. aizmugure,Parkosanas sens. prieksa,Lietus sensors,Kruiza kontrole,Jumta relini,Panoramas luka,Pilnpiedzina 4x4,Servisa gramatina,Vieglmetala diski,Adas apdare,Roku balsti,Toneti aizmugurejie logi,Isofix stiprinajumi,Regulejama,Daudzfunkcionala,Sporta,El. regu…	1
14990	Audi Q5	2009 may	3.0 d	a	223000	5; m	o	12.2018	Stures hidropastiprinatajs,Kondicionieris,Klimata kontrole,Autonomais silditajs,Salona gaisa filtrs,Borta dators,Riepu spiediena kontrole,Parkosanas sens. aizmugure,Parkosanas sens. prieksa,Lietus sensors,Kruiza kontrole,Keyless Go,Sistema Starts-Stop,El. bagaznieka aizversana,Jumta relini,Panoramas luka,Pilnpiedzina 4x4,Vieglmetala diski,Adas apdare,Roku balsti,Toneti aizmugurejie logi,El. regul…	1
49900	Audi Q5	2016 nov	2.0 d	a		13;	o	11.2018	Stures hidropastiprinatajs,Klimata kontrole,Parkosanas sens. prieksa,Atpakalskata kamera,Lietus sensors,Kruiza kontrole,Adaptiva kruizkontrole,Klusuma zonu asistents,Paligsistema brauks. joslas,Keyless Go,Jumta relini,Luka,Panoramas luka,Pilnpiedzina 4x4,Servisa gramatina,Adas apdare,Isofix stiprinajumi,Daudzfunkcionala,El. regulejami,Apsildami,Bi xenona,LED,LED bremzugunis,ABS,Centrala atslega,I…	1
18950	Audi Q5	2012 mar	3.0 d	a	287865	2; m	o	1.2019	Stures hidropastiprinatajs,Elektr. stures pastiprinatajs,Kondicionieris,Klimata kontrole,Salona gaisa filtrs,Borta dators,Riepu spiediena kontrole,Parkosanas sens. aizmugure,Parkosanas sens. prieksa,Lietus sensors,Kruiza kontrole,El. durvju aizversana,Jumta relini,Pilnpiedzina 4x4,Servisa gramatina,Vieglmetala diski,Adas apdare,Roku balsti,Isofix stiprinajumi,Regulejama,Daudzfunkcionala,El. regul…	1
14000	Audi Q5	2010	3.2 b	a	127000		o	2.2018	Stures hidropastiprinatajs,Klimata kontrole,Salona gaisa filtrs,Borta dators,Riepu spiediena kontrole,Lietus sensors,Kruiza kontrole,El. bagaznieka aizversana,Jumta relini,Panoramas luka,Pilnpiedzina 4x4,Servisa gramatina,Vieglmetala diski,Adas apdare,Toneti aizmugurejie logi,Regulejama,Daudzfunkcionala,Sporta,El. regulejami,Apsildami,Ar atminu,Xenona,LED,LED bremzugunis,Miglas lukturi,Lampu mazg…	1
27700	Audi Q5	2013 mar	2.0 b	a 8 s	48795	9; m	o	3.2018	Stures hidropastiprinatajs,Klimata kontrole,Salona gaisa filtrs,Borta dators,Riepu spiediena kontrole,Parkosanas sens. aizmugure,Parkosanas sens. prieksa,Lietus sensors,Kruiza kontrole,Keyless Go,Sistema Starts-Stop,El. bagaznieka aizversana,Jumta relini,Pilnpiedzina 4x4,Servisa gramatina,Vieglmetala diski,Adas apdare,Roku balsti,Toneti aizmugurejie logi,Isofix stiprinajumi,Regulejama,Daudzfunkci…	1
33470	Audi Q5	2015 sep	2.0 d	a 7 s	27329	1; m	o	9.2018	Kondicionieris,Klimata kontrole,Autonomais silditajs,Salona gaisa filtrs,Borta dators,Riepu spiediena kontrole,Parkosanas sens. aizmugure,Parkosanas sens. prieksa,Atpakalskata kamera,Lietus sensors,Kruiza kontrole,Sistema Starts-Stop,El. bagaznieka aizversana,Jumta relini,Luka,Panoramas luka,Pilnpiedzina 4x4,Spoileris,Servisa gramatina,Vieglmetala diski,Adas apdare,Roku balsti,Regulejama,Daudzfun…	1
15250	Audi Q5	2011 feb	2.0 d	a		7; m	o	w	Stures hidropastiprinatajs,Kondicionieris,Klimata kontrole,Salona gaisa filtrs,Borta dators,Riepu spiediena kontrole,Parkosanas sens. aizmugure,Parkosanas sens. prieksa,Lietus sensors,Kruiza kontrole,Jumta relini,Sakabes akis,Pilnpiedzina 4x4,Sporta pakete,Vieglmetala diski,Adas apdare,Roku balsti,Toneti aizmugurejie logi,Saulessargi logiem,Isofix stiprinajumi,Ledusskapis,Regulejama,Daudzfunkcion…	1
28900	Audi Q5	2015 jul	2.0 d	a		5;	o	11.2018	Kondicionieris,Borta dators,Parkosanas sens. prieksa,Lietus sensors,Kruiza kontrole,Jumta relini,Pilnpiedzina 4x4,Servisa gramatina,Vieglmetala diski,Xenona,ABS,Imobilaizers,ESP,FM/AM,Navigacija,Subwoofer	1
12990	Audi Q5	2009 jun	2.0 d	m 6 s	212960	5; m	o	3.2018	Stures hidropastiprinatajs,Kondicionieris,Klimata kontrole,Salona gaisa filtrs,Borta dators,Riepu spiediena kontrole,Parkosanas sens. aizmugure,Lietus sensors,Kruiza kontrole,Jumta relini,Pilnpiedzina 4x4,Servisa gramatina,Vieglmetala diski,Adas apdare,Roku balsti,Toneti aizmugurejie logi,Isofix stiprinajumi,Regulejama,Daudzfunkcionala,El. regulejami,Apsildami,Automat. tuvas gaismas,El. regulejam…	1
26250	Audi A5	2013 jun	3.0 d	a 7 s	114500	2; m	h	11.2018	Stures hidropastiprinatajs,Elektr. stures pastiprinatajs,Kondicionieris,Klimata kontrole,Autonomais silditajs,Salona gaisa filtrs,Borta dators,Riepu spiediena kontrole,Parkosanas sens. aizmugure,Parkosanas sens. prieksa,Distances kontrole,Lietus sensors,Kruiza kontrole,Adaptiva kruizkontrole,Paligsistema brauks. joslas,Avarijas bremzesanas sist.,Keyless Go,Sistema Starts-Stop,Luka,Pilnpiedzina 4x…	1
11599	Audi A5	2008	3.0 d	a	203549	5;	c	2.2018		1
11999	Audi A5	2009	2.7 d	a	238000	7;	c	12.2019	Elektr. stures pastiprinatajs,Kondicionieris,Klimata kontrole,Salona gaisa filtrs,Borta dators,Parkosanas sens. aizmugure,Parkosanas sens. prieksa,Lietus sensors,Kruiza kontrole,El. bagaznieka aizversana,El. durvju aizversana,Sporta pakete,Servisa gramatina,Vieglmetala diski,Adas apdare,Roku balsti,Toneti aizmugurejie logi,Regulejama,Daudzfunkcionala,Sporta,El. regulejami,Apsildami,Sporta,Recaro,…	1
16290	Audi A5	2010 jun	2.7 d	a 7 s	139125	5; m	ca	9.2018	Stures hidropastiprinatajs,Elektr. stures pastiprinatajs,Kondicionieris,Klimata kontrole,Salona gaisa filtrs,Borta dators,Riepu spiediena kontrole,Parkosanas sens. aizmugure,Parkosanas sens. prieksa,Lietus sensors,Kruiza kontrole,Keyless Go,Sistema Starts-Stop,Luka,Panoramas luka,Spoileris,Slieksni,Sporta pakete,Servisa gramatina,Vieglmetala diski,Adas apdare,Roku balsti,Regulejama,Daudzfunkciona…	1
14650	Audi A5	2010 jul	2.7 d	a	196000	5; m	c	w		1
15000	Audi A5	2008 dec	2.7 d	a 5 s	100000	8;	c	4.2019	Stures hidropastiprinatajs,Klimata kontrole,Salona gaisa filtrs,Borta dators,Riepu spiediena kontrole,Parkosanas sens. aizmugure,Parkosanas sens. prieksa,Lietus sensors,Kruiza kontrole,Klusuma zonu asistents,Adas apdare,El. regulejami,Apsildami,Sporta,Recaro,Bi xenona,LED,LED bremzugunis,Lampu mazgataji,El. regulejami,Apsildami,Aptumsojosie,Sporta,El. nolokami,ABS,Centrala atslega,Signalizacija,A…	1
8900	Audi A5	2008	1.8 b	a		5; m	c	5.2018	Stures hidropastiprinatajs,Kondicionieris,Klimata kontrole,Salona gaisa filtrs,Borta dators,Riepu spiediena kontrole,Parkosanas sens. aizmugure,Parkosanas sens. prieksa,Lietus sensors,El. aizmugures saulessargs,Servisa gramatina,Vieglmetala diski,Adas apdare,Roku balsti,Regulejama,Apsildami,Sporta,El. regulejami,Apsildami,Aptumsojosie,ABS,Centrala atslega,Signalizacija,Imobilaizers,Air-bag,ESP,AS…	1
21900	Audi A5	2012 nov	3.0 d	a		5; m	h	10.2018	Stures hidropastiprinatajs,Elektr. stures pastiprinatajs,Kondicionieris,Klimata kontrole,Salona gaisa filtrs,Borta dators,Riepu spiediena kontrole,Parkosanas sens. aizmugure,Parkosanas sens. prieksa,Distances kontrole,Lietus sensors,Kruiza kontrole,Avarijas bremzesanas sist.,Sistema Starts-Stop,El. durvju aizversana,Pilnpiedzina 4x4,Spoileris,Sporta pakete,Servisa gramatina,Vieglmetala diski,Adas…	1
12700	Audi A5	2010 may	2.0 d	a 7 s	203073	5; m	c	w	Stures hidropastiprinatajs,Kondicionieris,Klimata kontrole,Autonomais silditajs,Salona gaisa filtrs,Borta dators,Riepu spiediena kontrole,Parkosanas sens. aizmugure,Parkosanas sens. prieksa,Lietus sensors,Kruiza kontrole,Spoileris,Slieksni,Sporta pakete,Servisa gramatina,Vieglmetala diski,Roku balsti,Toneti aizmugurejie logi,Isofix stiprinajumi,Regulejama,Daudzfunkcionala,Apsildami,Xenona,Bi xeno…	1
54495	Audi A5	2017	2.0 b	a	22531	8; m	c	1.2019	Stures hidropastiprinatajs,Elektr. stures pastiprinatajs,Kondicionieris,Klimata kontrole,Salona gaisa filtrs,Borta dators,Riepu spiediena kontrole,Parkosanas sens. aizmugure,Parkosanas sens. prieksa,Atpakalskata kamera,Distances kontrole,Lietus sensors,Kruiza kontrole,Adaptiva kruizkontrole,Cela zimju atpazis. sistema,Klusuma zonu asistents,Paligsistema brauks. joslas,Avarijas bremzesanas sist.,K…	1
14900	Audi A5	2008 oct	3.0 d	a	212000	5; m	c	10.2018	Stures hidropastiprinatajs,Klimata kontrole,Salona gaisa filtrs,Borta dators,Parkosanas sens. aizmugure,Parkosanas sens. prieksa,Distances kontrole,Lietus sensors,Kruiza kontrole,Pilnpiedzina 4x4,Vieglmetala diski,Adas apdare,Regulejama,Daudzfunkcionala,El. regulejami,Apsildami,Sporta,Xenona,Miglas lukturi,Lampu mazgataji,El. regulejami,Apsildami,El. nolokami,ABS,Centrala atslega,Imobilaizers,Air…	1
10000	Audi A5	2008 aug	2.7 d	a		1; m	c	3.2018	Stures hidropastiprinatajs,Kondicionieris,Klimata kontrole,Autonomais silditajs,Salona gaisa filtrs,Borta dators,Riepu spiediena kontrole,Parkosanas sens. aizmugure,Parkosanas sens. prieksa,Distances kontrole,Lietus sensors,Kruiza kontrole,Keyless Go,Sistema Starts-Stop,Servisa gramatina,Vieglmetala diski,Adas apdare,Roku balsti,Toneti aizmugurejie logi,Isofix stiprinajumi,El. regulejama,Daudzfun…	1
19000	Audi A5	2012 jul	3.0 d	a 7 s	184000	2; m	h	9.2018		1
16990	Audi A5	2011 jul	2.0 b	a	80900	5; m	s	5.2018	Stures hidropastiprinatajs,Kondicionieris,Klimata kontrole,Salona gaisa filtrs,Borta dators,Parkosanas sens. aizmugure,Parkosanas sens. prieksa,Kruiza kontrole,Servisa gramatina,Vieglmetala diski,Roku balsti,Regulejama,Daudzfunkcionala,Miglas lukturi,El. regulejami,Apsildami,ABS,Centrala atslega,Imobilaizers,Air-bag,ESP,FM/AM,CD	1
13900	Audi A5	2008 nov	3.0 d	a	240000	5; m	c	11.2018	Stures hidropastiprinatajs,Elektr. stures pastiprinatajs,Kondicionieris,Klimata kontrole,Salona gaisa filtrs,Borta dators,Parkosanas sens. aizmugure,Parkosanas sens. prieksa,Lietus sensors,Kruiza kontrole,El. aizmugures saulessargs,Pilnpiedzina 4x4,Slieksni,Sporta pakete,Servisa gramatina,Vieglmetala diski,Adas apdare,Roku balsti,Toneti aizmugurejie logi,Saulessargi logiem,Regulejama,Daudzfunkcio…	1
14900	Audi A5	2011	2.0 b	a 8 s	40094	9;	c	w		1
16500	Audi A5	2010 may	2.0 d	m 6 s	144500	5; m	h	7.2018	Stures hidropastiprinatajs,Klimata kontrole,Autonomais silditajs,Salona gaisa filtrs,Borta dators,Riepu spiediena kontrole,Parkosanas sens. aizmugure,Distances kontrole,Lietus sensors,Adaptiva kruizkontrole,Vieglmetala diski,Adas apdare,Roku balsti,Toneti aizmugurejie logi,Isofix stiprinajumi,Regulejama,Sporta,Sporta,Bi xenona,LED,LED bremzugunis,Papild. bremzu signals,Miglas lukturi,Lampu mazgat…	1
12400	Audi A5	2009 dec	2.0 d	a 8 s	174000	9; m	h	4.2018	Elektr. stures pastiprinatajs,Kondicionieris,Klimata kontrole,Salona gaisa filtrs,Borta dators,Riepu spiediena kontrole,Parkosanas sens. aizmugure,Lietus sensors,Servisa gramatina,Vieglmetala diski,Adas apdare,Toneti aizmugurejie logi,Regulejama,Daudzfunkcionala,Xenona,Bi xenona,LED bremzugunis,Papild. bremzu signals,Miglas lukturi,Lampu mazgataji,El. regulejami,Apsildami,El. nolokami,ABS,Central…	1
24500	Audi A5	2015 jun	2.0 d	m 6 s	24255	5; m	h	11.2018	Stures hidropastiprinatajs,Kondicionieris,Klimata kontrole,Salona gaisa filtrs,Borta dators,Riepu spiediena kontrole,Parkosanas sens. aizmugure,Parkosanas sens. prieksa,Lietus sensors,Kruiza kontrole,Slieksni,Vieglmetala diski,Adas apdare,Roku balsti,Toneti aizmugurejie logi,Isofix stiprinajumi,Regulejama,Daudzfunkcionala,El. regulejami,Apsildami,Sporta,Recaro,Bi xenona,LED,LED bremzugunis,Papild…	1
10370	Audi A5	2008	2.7 d	a 7 s		5; m	c	1.2019	Stures hidropastiprinatajs,Kondicionieris,Klimata kontrole,Salona gaisa filtrs,Borta dators,Riepu spiediena kontrole,Parkosanas sens. aizmugure,Distances kontrole,Lietus sensors,Kruiza kontrole,Servisa gramatina,Vieglmetala diski,Adas apdare,Roku balsti,Toneti aizmugurejie logi,Isofix stiprinajumi,Ledusskapis,Regulejama,Daudzfunkcionala,Sporta,El. regulejami,Apsildami,Sporta,Recaro,Xenona,Bi xeno…	1
25000	Audi A5	2014 jul	2.0 b	a		13; m	c	9.2018	Stures hidropastiprinatajs,Elektr. stures pastiprinatajs,Klimata kontrole,Autonomais silditajs,Salona gaisa filtrs,Riepu spiediena kontrole,Parkosanas sens. aizmugure,Parkosanas sens. prieksa,Atpakalskata kamera,Distances kontrole,Lietus sensors,Adaptiva kruizkontrole,Keyless Go,Panoramas luka,Pilnpiedzina 4x4,Vieglmetala diski,Adas apdare,Roku balsti,Toneti aizmugurejie logi,Regulejama,El. regul…	1
10500	Audi A5	2009 dec	2.7 d	a		7; m	c	1.2019	Stures hidropastiprinatajs,Kondicionieris,Klimata kontrole,Borta dators,Riepu spiediena kontrole,Parkosanas sens. aizmugure,Parkosanas sens. prieksa,Lietus sensors,Kruiza kontrole,Servisa gramatina,Vieglmetala diski,Adas apdare,Roku balsti,Regulejama,Daudzfunkcionala,Apsildami,Recaro,Xenona,Bi xenona,Miglas lukturi,Lampu mazgataji,Automat. tuvas gaismas,El. regulejami,Apsildami,Aptumsojosie,El. n…	1
14600	Audi A5	2010 mar	2.7 d	a 8 s	257000	5; m	c	1.2019	Stures hidropastiprinatajs,Kondicionieris,Klimata kontrole,Salona gaisa filtrs,Borta dators,Parkosanas sens. aizmugure,Parkosanas sens. prieksa,Lietus sensors,Kruiza kontrole,Klusuma zonu asistents,Sporta pakete,Servisa gramatina,Vieglmetala diski,Adas apdare,Roku balsti,Toneti aizmugurejie logi,Saulessargi logiem,Isofix stiprinajumi,Regulejama,Daudzfunkcionala,Sporta,Recaro,Xenona,Bi xenona,LED,…	1
15730	Audi A5	2010 oct	3.0 d	a 6 s	229538	5; m	h	w	Stures hidropastiprinatajs,Kondicionieris,Klimata kontrole,Salona gaisa filtrs,Riepu spiediena kontrole,Parkosanas sens. aizmugure,Parkosanas sens. prieksa,Lietus sensors,Kruiza kontrole,Sakabes akis,Pilnpiedzina 4x4,Sporta pakete,Servisa gramatina,Vieglmetala diski,Adas apdare,Roku balsti,Toneti aizmugurejie logi,Saulessargi logiem,Isofix stiprinajumi,Regulejama,Daudzfunkcionala,Sporta,Apsildami…	1
16900	Audi S5	2007 jun	4.2 b	m 6 s	214000	8;	c	3.2018	Elektr. stures pastiprinatajs,Kondicionieris,Klimata kontrole,Salona gaisa filtrs,Borta dators,Parkosanas sens. aizmugure,Parkosanas sens. prieksa,Lietus sensors,Kruiza kontrole,Keyless Go,Sistema Starts-Stop,Pilnpiedzina 4x4,Spoileris,Slieksni,Sporta pakete,Servisa gramatina,Vieglmetala diski,Adas apdare,Roku balsti,Toneti aizmugurejie logi,Isofix stiprinajumi,Regulejama,Daudzfunkcionala,Sporta,…	1
52900	Audi A5	2017	2.0 d	a	16100	13; m	h	3.2019	Stures hidropastiprinatajs,Elektr. stures pastiprinatajs,Kondicionieris,Klimata kontrole,Autonomais silditajs,Salona gaisa filtrs,Borta dators,Riepu spiediena kontrole,Parkosanas sens. aizmugure,Parkosanas sens. prieksa,Atpakalskata kamera,Panoramas redzam. kameras,Distances kontrole,Lietus sensors,Kruiza kontrole,Adaptiva kruizkontrole,Automatiska parkosana,Cela zimju atpazis. sistema,Klusuma zo…	1
23900	Audi A5	2012 mar	2.0 d	a	167350	9; m	c	8.2018	Stures hidropastiprinatajs,Klimata kontrole,Salona gaisa filtrs,Borta dators,Parkosanas sens. aizmugure,Lietus sensors,Kruiza kontrole,Servisa gramatina,Vieglmetala diski,Adas apdare,Regulejama,Daudzfunkcionala,El. regulejami,Apsildami,Sporta,Xenona,Miglas lukturi,Lampu mazgataji,El. regulejami,Apsildami,ABS,Centrala atslega,Signalizacija,Imobilaizers,Air-bag,FM/AM,CD,Hands-free	1
19300	Audi A5	2012 dec	2.0 d	a	125000	7; m	s	2.2018	Stures hidropastiprinatajs,Kondicionieris,Klimata kontrole,Salona gaisa filtrs,Borta dators,Riepu spiediena kontrole,Parkosanas sens. aizmugure,Kruiza kontrole,Servisa gramatina,Vieglmetala diski,Adas apdare,Regulejama,Daudzfunkcionala,Apsildami,LED,Miglas lukturi,Lampu mazgataji,El. regulejami,Apsildami,Aptumsojosie,ABS,Centrala atslega,Signalizacija,Air-bag,ESP,ASR,Markejums,FM/AM,CD,USB,SDcard	1
9900	Audi A5	2008	3.0 d	m 6 s	250000	5; m	c	11.2017	Stures hidropastiprinatajs,Elektr. stures pastiprinatajs,Kondicionieris,Klimata kontrole,Salona gaisa filtrs,Borta dators,Riepu spiediena kontrole,Parkosanas sens. aizmugure,Lietus sensors,Kruiza kontrole,Keyless Go,Pilnpiedzina 4x4,Spoileris,Slieksni,Sporta pakete,Servisa gramatina,Vieglmetala diski,Adas apdare,Roku balsti,Toneti aizmugurejie logi,Isofix stiprinajumi,Regulejama,Daudzfunkcionala,…	1
11400	Audi A5	2008	2.7 d	a	174587	7; m	c	1.2019	Stures hidropastiprinatajs,Kondicionieris,Klimata kontrole,Salona gaisa filtrs,Borta dators,Riepu spiediena kontrole,Parkosanas sens. aizmugure,Lietus sensors,Kruiza kontrole,Vieglmetala diski,Adas apdare,Roku balsti,Toneti aizmugurejie logi,Regulejama,Daudzfunkcionala,Xenona,LED,LED bremzugunis,Papild. bremzu signals,Miglas lukturi,Lampu mazgataji,Automat. tuvas gaismas,El. regulejami,Apsildami,…	1
14990	Audi A5	2013 jul	2.0 d	m 6 s	189300	7; m	c	10.2018	Stures hidropastiprinatajs,Kondicionieris,Klimata kontrole,Salona gaisa filtrs,Borta dators,Parkosanas sens. aizmugure,Lietus sensors,Kruiza kontrole,Sistema Starts-Stop,Sporta pakete,Servisa gramatina,Vieglmetala diski,Roku balsti,Toneti aizmugurejie logi,Isofix stiprinajumi,Regulejama,Daudzfunkcionala,Sporta,Recaro,LED bremzugunis,Papild. bremzu signals,Miglas lukturi,Automat. tuvas gaismas,El.…	1
13900	Audi A5	2010 aug	3.0 d	a 6 s		5; m	c	12.2018		1
32800	Audi A5	2015	2.0 d	a	47000	7; m	h		Stures hidropastiprinatajs,Kondicionieris,Klimata kontrole,Salona gaisa filtrs,Borta dators,Riepu spiediena kontrole,Parkosanas sens. aizmugure,Parkosanas sens. prieksa,Atpakalskata kamera,Lietus sensors,Kruiza kontrole,Adaptiva kruizkontrole,Klusuma zonu asistents,Pilnpiedzina 4x4,Sporta pakete,Servisa gramatina,Vieglmetala diski,Adas apdare,Roku balsti,Isofix stiprinajumi,Regulejama,Daudzfunkci…	1
11700	Audi A5	2009 jan	2.0 b	m 6 s	147574	5; m	c	w	Stures hidropastiprinatajs,Kondicionieris,Klimata kontrole,Salona gaisa filtrs,Borta dators,Riepu spiediena kontrole,Parkosanas sens. aizmugure,Parkosanas sens. prieksa,Lietus sensors,Kruiza kontrole,Sistema Starts-Stop,Pilnpiedzina 4x4,Servisa gramatina,Vieglmetala diski,Adas apdare,Roku balsti,Isofix stiprinajumi,Regulejama,Daudzfunkcionala,Apsildami,Xenona,LED,LED bremzugunis,Papild. bremzu si…	1
11990	Audi A5	2011	2.7 d	a		2; m	h	w	Klimata kontrole,Salona gaisa filtrs,Borta dators,Parkosanas sens. aizmugure,Parkosanas sens. prieksa,Lietus sensors,Kruiza kontrole,Sporta pakete,Servisa gramatina,Vieglmetala diski,Adas apdare,Roku balsti,Toneti aizmugurejie logi,Regulejama,Daudzfunkcionala,Sporta,El. regulejami,Sporta,Recaro,Xenona,Bi xenona,LED,LED bremzugunis,Papild. bremzu signals,Miglas lukturi,Lampu mazgataji,El. reguleja…	1
19900	Audi A5	2013 jun	2.0 d	a	145350	7; m	c	11.2017	Stures hidropastiprinatajs,Klimata kontrole,Salona gaisa filtrs,Borta dators,Parkosanas sens. aizmugure,Lietus sensors,Kruiza kontrole,Sistema Starts-Stop,Vieglmetala diski,Adas apdare,Regulejama,Daudzfunkcionala,Apsildami,Sporta,Miglas lukturi,El. regulejami,Apsildami,ABS,Centrala atslega,Imobilaizers,Air-bag,FM/AM,CD,DVD,SDcard,Navigacija,Hands-free	1
13650	Audi A5	2010 nov	2.0 d	a		2; m	h	11.2018	Elektr. stures pastiprinatajs,Kondicionieris,Klimata kontrole,Salona gaisa filtrs,Borta dators,Parkosanas sens. aizmugure,Parkosanas sens. prieksa,Lietus sensors,Kruiza kontrole,Servisa gramatina,Vieglmetala diski,Adas apdare,Roku balsti,Toneti aizmugurejie logi,Saulessargi logiem,Isofix stiprinajumi,Regulejama,Daudzfunkcionala,Sporta,El. regulejami,Recaro,Xenona,Bi xenona,LED,LED bremzugunis,Pap…	1
14800	Bmw 330	2011 aug	3.0 b	a		1; m	c	5.2018		1
15450	Audi A5	2008	3.0 d	m	179000	9;	c	10.2018	Stures hidropastiprinatajs,Klimata kontrole,Parkosanas sens. aizmugure	1
10900	Audi A5	2008 may	2.7 d	a	223250	13; m	c	7.2018	Stures hidropastiprinatajs,Klimata kontrole,Salona gaisa filtrs,Borta dators,Parkosanas sens. aizmugure,Lietus sensors,Kruiza kontrole,Servisa gramatina,Vieglmetala diski,Adas apdare,Regulejama,Daudzfunkcionala,Xenona,Miglas lukturi,Lampu mazgataji,El. regulejami,ABS,Centrala atslega,Imobilaizers,Air-bag,ESP,FM/AM,CD,SDcard,Hands-free	1
14444	Audi A5	2010 mar	2.0 b	a 6 s		2; m	h	9.2018		1
16900	Audi A5	2010 jul	3.0 d	a	183650	13; m	c	7.2018	Stures hidropastiprinatajs,Klimata kontrole,Autonomais silditajs,Salona gaisa filtrs,Borta dators,Riepu spiediena kontrole,Parkosanas sens. aizmugure,Parkosanas sens. prieksa,Distances kontrole,Lietus sensors,Kruiza kontrole,Adaptiva kruizkontrole,Klusuma zonu asistents,Paligsistema brauks. joslas,Keyless Go,Luka,Pilnpiedzina 4x4,Sporta pakete,Servisa gramatina,Adas apdare,Toneti aizmugurejie log…	1
15200	Audi Q7	2008 nov	3.0 d	a 6 s	215500	5; m	o	8.2018	Stures hidropastiprinatajs,Elektr. stures pastiprinatajs,Klimata kontrole,Autonomais silditajs,Salona gaisa filtrs,Borta dators,Parkosanas sens. aizmugure,Lietus sensors,Kruiza kontrole,Adaptiva kruizkontrole,Avarijas bremzesanas sist.,Keyless Go,Sistema Starts-Stop,El. bagaznieka aizversana,Jumta relini,Sakabes akis,Pilnpiedzina 4x4,Spoileris,Slieksni,Sporta pakete,Servisa gramatina,Vieglmetala …	1
30500	Audi Q7	2013 jul	3.0 d	a 8 s	174000	7; m	o	5.2019	Stures hidropastiprinatajs,Elektr. stures pastiprinatajs,Kondicionieris,Klimata kontrole,Salona gaisa filtrs,Borta dators,Riepu spiediena kontrole,Parkosanas sens. aizmugure,Parkosanas sens. prieksa,Atpakalskata kamera,Distances kontrole,Lietus sensors,Kruiza kontrole,Adaptiva kruizkontrole,Cela zimju atpazis. sistema,Klusuma zonu asistents,Paligsistema brauks. joslas,Avarijas bremzesanas sist.,K…	1
18900	Audi Q7	2008 sep	4.2 d	a		1;	o	12.2017	Stures hidropastiprinatajs,Kondicionieris,Klimata kontrole,Autonomais silditajs,Salona gaisa filtrs,Borta dators,Riepu spiediena kontrole,Parkosanas sens. aizmugure,Parkosanas sens. prieksa,Atpakalskata kamera,Lietus sensors,Kruiza kontrole,El. bagaznieka aizversana,Jumta relini,Sakabes akis,Luka,Pilnpiedzina 4x4,Pneimopiekare,Spoileris,Slieksni,Sporta pakete,Vieglmetala diski,Adas apdare,Roku ba…	1
74500	Audi Q7	2017 dec	3.0 d	a	500	7; m	o	12.2019	Kondicionieris,Klimata kontrole,Salona gaisa filtrs,Borta dators,Riepu spiediena kontrole,Parkosanas sens. aizmugure,Parkosanas sens. prieksa,Atpakalskata kamera,Lietus sensors,Kruiza kontrole,Sistema Starts-Stop,El. bagaznieka aizversana,Jumta relini,Sakabes akis,Luka,Panoramas luka,Pilnpiedzina 4x4,Pneimopiekare,Spoileris,Sporta pakete,Servisa gramatina,Vieglmetala diski,Adas apdare,Toneti aizm…	1
24500	Audi Q7	2011 jan	3.0 d	a 8 s	360000	9; m	o	4.2018		1
22950	Audi Q7	2010 apr	3.0 d	a 8 s	240000	5; m	o	12.2018	Stures hidropastiprinatajs,Elektr. stures pastiprinatajs,Kondicionieris,Klimata kontrole,Salona gaisa filtrs,Borta dators,Riepu spiediena kontrole,Parkosanas sens. aizmugure,Parkosanas sens. prieksa,Atpakalskata kamera,Lietus sensors,Kruiza kontrole,El. bagaznieka aizversana,El. durvju aizversana,Jumta relini,Sakabes akis,Luka,Panoramas luka,Pilnpiedzina 4x4,Pneimopiekare,Sporta pakete,Servisa gr…	1
22000	Audi Q7	2010	3.0 d	a	175000	5;	o	3.2018	Kondicionieris,Riepu spiediena kontrole,Parkosanas sens. aizmugure,Parkosanas sens. prieksa,Lietus sensors,Kruiza kontrole,El. durvju aizversana,Jumta relini,Sakabes akis,Pilnpiedzina 4x4,Pneimopiekare,Vieglmetala diski,Adas apdare,El. regulejami,Apsildami,Sporta,Xenona,LED,SDcard,Navigacija	1
11200	Audi Q7	2006 oct	3.0 d	a	217000	7; m	o	11.2018	Stures hidropastiprinatajs,Elektr. stures pastiprinatajs,Kondicionieris,Klimata kontrole,Autonomais silditajs,Salona gaisa filtrs,Borta dators,Parkosanas sens. aizmugure,Parkosanas sens. prieksa,Lietus sensors,Kruiza kontrole,Adaptiva kruizkontrole,Keyless Go,El. durvju aizversana,Jumta relini,Sakabes akis,Pilnpiedzina 4x4,Pneimopiekare,Spoileris,Sporta pakete,Vieglmetala diski,Adas apdare,Roku b…	1
22700	Audi Q7	2010 dec	3.0 d	a		5;	o	4.2018	Stures hidropastiprinatajs,Kondicionieris,Borta dators,Parkosanas sens. aizmugure,Parkosanas sens. prieksa,Atpakalskata kamera,Lietus sensors,Kruiza kontrole,El. bagaznieka aizversana,Jumta relini,Panoramas luka,Pilnpiedzina 4x4,Servisa gramatina,Vieglmetala diski,Adas apdare,Isofix stiprinajumi,Regulejama,Daudzfunkcionala,El. regulejami,Xenona,Miglas lukturi,Automat. tuvas gaismas,El. regulejami…	1
17200	Audi Q7	2007 aug	4.2 b	a 7 s	126000	7; m	o	9.2017	Stures hidropastiprinatajs,Elektr. stures pastiprinatajs,Klimata kontrole,Autonomais silditajs,Salona gaisa filtrs,Borta dators,Parkosanas sens. aizmugure,Parkosanas sens. prieksa,Lietus sensors,Kruiza kontrole,Keyless Go,El. bagaznieka aizversana,El. durvju aizversana,Jumta relini,Sakabes akis,Pilnpiedzina 4x4,Pneimopiekare,Sporta pakete,Servisa gramatina,Vieglmetala diski,Adas apdare,Roku balst…	1
12950	Audi Q7	2007 dec	3.0 d	a	233812	2; m	o	1.2019	Stures hidropastiprinatajs,Elektr. stures pastiprinatajs,Kondicionieris,Klimata kontrole,Salona gaisa filtrs,Borta dators,Parkosanas sens. aizmugure,Parkosanas sens. prieksa,Atpakalskata kamera,Lietus sensors,Kruiza kontrole,Jumta relini,Sakabes akis,Panoramas luka,Pilnpiedzina 4x4,Pneimopiekare,Sporta pakete,Servisa gramatina,Vieglmetala diski,Adas apdare,Roku balsti,Toneti aizmugurejie logi,Iso…	1
9150	Audi Q7	2007 feb	3.0 d	a	429432	5;	o	5.2018	Stures hidropastiprinatajs,Kondicionieris,Klimata kontrole,Salona gaisa filtrs,Borta dators,Riepu spiediena kontrole,Parkosanas sens. aizmugure,Parkosanas sens. prieksa,Lietus sensors,Kruiza kontrole,Jumta relini,Panoramas luka,Pilnpiedzina 4x4,Vieglmetala diski,Adas apdare,Roku balsti,Toneti aizmugurejie logi,Saulessargi logiem,Isofix stiprinajumi,Regulejama,Daudzfunkcionala,Sporta,Apsildami,Xen…	1
17900	Audi Q7	2008 sep	4.2 d	a		1;	o	12.2017	Stures hidropastiprinatajs,Elektr. stures pastiprinatajs,Kondicionieris,Klimata kontrole,Autonomais silditajs,Salona gaisa filtrs,Borta dators,Riepu spiediena kontrole,Parkosanas sens. aizmugure,Parkosanas sens. prieksa,Atpakalskata kamera,Lietus sensors,Kruiza kontrole,El. bagaznieka aizversana,Sakabes akis,Luka,Pilnpiedzina 4x4,Spoileris,Slieksni,Sporta pakete,Vieglmetala diski,Adas apdare,Roku…	1
62000	Audi Q7	2015 aug	3.0 d	a 8 s	31000	5; m	o	10.2018	Elektr. stures pastiprinatajs,Autonomais silditajs,Salona gaisa filtrs,Borta dators,Riepu spiediena kontrole,Parkosanas sens. aizmugure,Parkosanas sens. prieksa,Atpakalskata kamera,Nakts redzamibas kamera,Distances kontrole,Lietus sensors,Adaptiva kruizkontrole,Gajeju detektors,Automatiska parkosana,Cela zimju atpazis. sistema,Klusuma zonu asistents,Paligsistema brauks. joslas,Avarijas bremzesana…	1
22100	Audi Q7	2009 jun	3.0 d	a	114000	5;	o	8.2019	Stures hidropastiprinatajs,Elektr. stures pastiprinatajs,Kondicionieris,Klimata kontrole,Autonomais silditajs,Salona gaisa filtrs,Borta dators,Parkosanas sens. aizmugure,Parkosanas sens. prieksa,Atpakalskata kamera,Lietus sensors,Kruiza kontrole,Pilnpiedzina 4x4,Servisa gramatina,Vieglmetala diski,Adas apdare,Roku balsti,Toneti aizmugurejie logi,Isofix stiprinajumi,Regulejama,Daudzfunkcionala,El.…	1
22950	Audi Q7	2010 jun	3.0 d	a	187530	2; m	o	1.2019	Stures hidropastiprinatajs,Elektr. stures pastiprinatajs,Kondicionieris,Klimata kontrole,Salona gaisa filtrs,Borta dators,Riepu spiediena kontrole,Parkosanas sens. aizmugure,Parkosanas sens. prieksa,Atpakalskata kamera,Lietus sensors,Kruiza kontrole,Jumta relini,Sakabes akis,Luka,Panoramas luka,Pilnpiedzina 4x4,Pneimopiekare,Servisa gramatina,Vieglmetala diski,Adas apdare,Roku balsti,Toneti aizmu…	1
16900	Audi Q7	2008 mar	3.0 d	a 6 s	215000	5; m	o	7.2018	Stures hidropastiprinatajs,Kondicionieris,Klimata kontrole,Autonomais silditajs,Salona gaisa filtrs,Borta dators,Parkosanas sens. prieksa,Atpakalskata kamera,Lietus sensors,Kruiza kontrole,El. bagaznieka aizversana,El. durvju aizversana,Jumta relini,Sakabes akis,Panoramas luka,Pilnpiedzina 4x4,Pneimopiekare,Spoileris,Slieksni,Sporta pakete,Servisa gramatina,Vieglmetala diski,Adas apdare,Roku bals…	1
11500	Audi Q7	2006 oct	3.0 d	a 6 s	267000	5; m	o	12.2018	Stures hidropastiprinatajs,Elektr. stures pastiprinatajs,Kondicionieris,Klimata kontrole,Autonomais silditajs,Salona gaisa filtrs,Borta dators,Parkosanas sens. aizmugure,Parkosanas sens. prieksa,Atpakalskata kamera,Lietus sensors,Kruiza kontrole,Jumta relini,Sakabes akis,Pilnpiedzina 4x4,Pneimopiekare,Spoileris,Slieksni,Servisa gramatina,Vieglmetala diski,Adas apdare,Roku balsti,Toneti aizmugurej…	1
68250	Audi Q7	2017 jan	3.0 d	a	31495	5;	o	11.2018	Kondicionieris,Borta dators,Parkosanas sens. prieksa,Atpakalskata kamera,Lietus sensors,Kruiza kontrole,Jumta relini,Pilnpiedzina 4x4,Servisa gramatina,Vieglmetala diski,Adas apdare,El. regulejami,Ar atminu,Xenona,El. nolokami,ABS,Imobilaizers,Air-bag,ESP,FM/AM,Navigacija	1
29500	Audi Q7	2011	3.0 d	a	205000	2; m	o	2.2019	Elektr. stures pastiprinatajs,Klimata kontrole,Autonomais silditajs,Salona gaisa filtrs,Borta dators,Riepu spiediena kontrole,Parkosanas sens. aizmugure,Parkosanas sens. prieksa,Atpakalskata kamera,Distances kontrole,Lietus sensors,Adaptiva kruizkontrole,Klusuma zonu asistents,Avarijas bremzesanas sist.,Sistema Starts-Stop,El. bagaznieka aizversana,Panoramas luka,Pilnpiedzina 4x4,Pneimopiekare,Sp…	1
13899	Audi Q7	2009	3.0 d	a		5; m	o	9.2018	Stures hidropastiprinatajs,Kondicionieris,Klimata kontrole,Salona gaisa filtrs,Borta dators,Atpakalskata kamera,Kruiza kontrole,El. durvju aizversana,Jumta relini,Panoramas luka,Servisa gramatina,Vieglmetala diski,Adas apdare,Roku balsti,Toneti aizmugurejie logi,Regulejama,El. regulejama,Daudzfunkcionala,El. regulejami,Apsildami,Xenona,Papild. bremzu signals,Miglas lukturi,Lampu mazgataji,Automat…	1
15500	Audi Q7	2008 jun	4.2 d	a 6 s		5; m	o	3.2018	Stures hidropastiprinatajs,Elektr. stures pastiprinatajs,Kondicionieris,Klimata kontrole,Autonomais silditajs,Salona gaisa filtrs,Borta dators,Riepu spiediena kontrole,Parkosanas sens. aizmugure,Parkosanas sens. prieksa,Atpakalskata kamera,Distances kontrole,Lietus sensors,Kruiza kontrole,Adaptiva kruizkontrole,Klusuma zonu asistents,Keyless Go,El. bagaznieka aizversana,Jumta relini,Panoramas luk…	1
18950	Audi Q7	2010 nov	3.0 d	a	256439	9; m	o	1.2019	Stures hidropastiprinatajs,Elektr. stures pastiprinatajs,Kondicionieris,Klimata kontrole,Salona gaisa filtrs,Borta dators,Riepu spiediena kontrole,Parkosanas sens. aizmugure,Parkosanas sens. prieksa,Atpakalskata kamera,Lietus sensors,Kruiza kontrole,Jumta relini,Sakabes akis,Pilnpiedzina 4x4,Pneimopiekare,Slieksni,Vieglmetala diski,Adas apdare,Roku balsti,Toneti aizmugurejie logi,Isofix stiprinaj…	1
15300	Audi Q7	2008	3.0 d	a 6 s	143000	5; m	o	7.2018		1
16000	Audi Q7	2009	3.0 d	a	245000	5; m	o	9.2018	Stures hidropastiprinatajs,Kondicionieris,Klimata kontrole,Autonomais silditajs,Salona gaisa filtrs,Borta dators,Parkosanas sens. aizmugure,Parkosanas sens. prieksa,Lietus sensors,Kruiza kontrole,Jumta relini,Sakabes akis,Pilnpiedzina 4x4,Spoileris,Vieglmetala diski,Adas apdare,Roku balsti,Toneti aizmugurejie logi,Isofix stiprinajumi,Regulejama,Daudzfunkcionala,Xenona,Bi xenona,LED,LED bremzuguni…	1
11200	Audi Q7	2008 sep	3.0 d	a 6 s	240000	7; m	o	9.2018	Stures hidropastiprinatajs,Klimata kontrole,Salona gaisa filtrs,Borta dators,Parkosanas sens. aizmugure,Parkosanas sens. prieksa,Lietus sensors,Kruiza kontrole,Jumta relini,Pilnpiedzina 4x4,Spoileris,Sporta pakete,Servisa gramatina,Vieglmetala diski,Adas apdare,Roku balsti,Toneti aizmugurejie logi,Regulejama,Sporta,El. regulejami,Apsildami,Sporta,Bi xenona,LED,LED bremzugunis,Papild. bremzu signa…	1
21900	Audi Q7	2010 mar	3.0 d	a 8 s	179000	7; m	o	10.2018	Stures hidropastiprinatajs,Elektr. stures pastiprinatajs,Kondicionieris,Klimata kontrole,Salona gaisa filtrs,Borta dators,Riepu spiediena kontrole,Parkosanas sens. aizmugure,Parkosanas sens. prieksa,Atpakalskata kamera,Distances kontrole,Lietus sensors,Kruiza kontrole,Adaptiva kruizkontrole,Klusuma zonu asistents,Paligsistema brauks. joslas,Avarijas bremzesanas sist.,Keyless Go,Sistema Starts-Sto…	1
22900	Audi S5	2011 jul	3.0 b	a 7 s	156000	1; m	s	5.2018		1
27500	Audi S5	2012 jul	3.0 b	a	92000	5; m	c	10.2018	Stures hidropastiprinatajs,Elektr. stures pastiprinatajs,Klimata kontrole,Autonomais silditajs,Salona gaisa filtrs,Borta dators,Riepu spiediena kontrole,Parkosanas sens. aizmugure,Parkosanas sens. prieksa,Distances kontrole,Lietus sensors,Adaptiva kruizkontrole,Paligsistema brauks. joslas,Avarijas bremzesanas sist.,Pilnpiedzina 4x4,Sporta pakete,Servisa gramatina,Vieglmetala diski,Adas apdare,Rok…	1
20700	Audi S5	2010 jul	3.0 b	a 7 s	177381	7;	s	4.2018	Stures hidropastiprinatajs,Klimata kontrole,Salona gaisa filtrs,Borta dators,Riepu spiediena kontrole,Parkosanas sens. aizmugure,Parkosanas sens. prieksa,Atpakalskata kamera,Distances kontrole,Lietus sensors,Kruiza kontrole,Adaptiva kruizkontrole,Klusuma zonu asistents,Avarijas bremzesanas sist.,Sistema Starts-Stop,Luka,Pilnpiedzina 4x4,Spoileris,Slieksni,Sporta pakete,Servisa gramatina,Vieglmeta…	1
401	Audi 90	1988	2.3 b	m	333444	12;	s	w		1
2500	Audi 90	1985	2.3 b	m	210000	1;	s	w	Stures hidropastiprinatajs,Pilnpiedzina 4x4,ABS,Centrala atslega	1
630	Audi 90	1989	2.3 b	m	300000	7;	s	12.2018	Stures hidropastiprinatajs,Sakabes akis,Luka,Spoileris,Vieglmetala diski,El. regulejami,ABS,Centrala atslega,FM/AM,CD	1
800	Audi 90	1990	2.3 b	m	309700	10; m	s	9.2018	Stures hidropastiprinatajs,Kondicionieris,Klimata kontrole,Sakabes akis,Papild. bremzu signals,Miglas lukturi,El. regulejami,Apsildami,Centrala atslega,Signalizacija,FM/AM	1
600	Audi 90	1987	2.3 b	m	200000	7;	s	6.2018	Salona gaisa filtrs,Sakabes akis,Luka,Vieglmetala diski,Apsildami,El. regulejami,Apsildami,ABS,FM/AM	1
680	Audi 80	1990 nov	1.8 b	m 5 s	264000	8;	s	3.2018	FM/AM,CD	1
600	Audi 80	1994 jun	1.9 d	m 5 s		5; m	u	4.2018	Jumta relini	1
450	Audi 80	1990	1.6 d	m 5 s	384104	8;	s	3.2018	Stures hidropastiprinatajs,Luka,Toneti aizmugurejie logi,FM/AM,CD	1
650	Audi 80	1991	2.0 b/g	m	323000	5;	s	11.2018	Stures hidropastiprinatajs,Salona gaisa filtrs,Luka,ABS,FM/AM,CD,MP3	1
600	Audi 80	1992	2.0 b	m 5 s	260000	10;	s	11.2018	Stures hidropastiprinatajs,Salona gaisa filtrs,Luka,Spoileris,Vieglmetala diski,Centrala atslega,Signalizacija,FM/AM,CD	1
800	Audi 80	1992	1.9 d	m	386000	8;	s	2.2018	Stures hidropastiprinatajs,Sakabes akis,El. regulejami,Apsildami,Centrala atslega,FM/AM,USB	1
650	Audi 80	1992	2.0 b/g	m 5 s	290000	9;	s	9.2018	Stures hidropastiprinatajs,Luka,El. regulejami,Apsildami,Signalizacija,CD	1
850	Audi 80	1990 may	1.6 d	m 5 s	600000	8;	s	6.2018	Stures hidropastiprinatajs,Toneti aizmugurejie logi,Signalizacija,FM/AM,CD	1
550	Audi 80	1988	1.8 b	m	307000	8;	s	5.2018		1
320	Audi 80	1990	1.8 b	m	12345		s	5.2018		1
1000	Audi 80	1992	2.0 b	m 5 s	290000	5; m	s	10.2018	Stures hidropastiprinatajs,Luka,Spoileris,Vieglmetala diski,Toneti aizmugurejie logi,Apsildami,Miglas lukturi,El. regulejami,Centrala atslega,Signalizacija,FM/AM,CD,MP3,USB	1
950	Audi 80	1994	2.0 b	m		11;	s	12.2018		1
930	Audi 80	1994	1.9 d	m 5 s	323000	12;	u	7.2018	Stures hidropastiprinatajs,Salona gaisa filtrs,Borta dators,Jumta relini,Sakabes akis,Luka,Saulessargi logiem,Isofix stiprinajumi,LED,LED bremzugunis,Papild. bremzu signals,Miglas lukturi,Apsildami,ABS,Centrala atslega,Signalizacija	1
530	Audi 80	1990	1.8 b/g	m	373643	7; m	s	7.2018	Stures hidropastiprinatajs,Salona gaisa filtrs	1
600	Audi 80	1990	1.8 b	m	289867	8;	s	1.2019	Luka,Centrala atslega,FM/AM,MP3,USB,SDcard	1
1400	Audi 80	1993 dec	1.9 d	m 5 s	250000	5; m	s	7.2018	Stures hidropastiprinatajs,El. regulejami,Apsildami,ABS,Centrala atslega,Signalizacija,Imobilaizers,FM/AM	1
450	Audi 80	1987 nov	1.8 b	m 5 s	272028	7;	s	12.2018	Salona gaisa filtrs,Luka,Vieglmetala diski,Centrala atslega,Signalizacija,FM/AM,CD,MP3	1
550	Audi 80	1994 aug	2.0 b	m 5 s	225389	12;	s	7.2018	Elektr. stures pastiprinatajs,Luka,Vieglmetala diski,ABS,Centrala atslega,FM/AM,CD,MP3,USB	1
1070	Volvo S40	1996	2.0 b	m		11; m	s	12.2018	Stures hidropastiprinatajs,Kondicionieris,Salona gaisa filtrs,Borta dators,Vieglmetala diski,Roku balsti,Regulejama,Papild. bremzu signals,Miglas lukturi,El. regulejami,Apsildami,ABS,Centrala atslega,Signalizacija,Imobilaizers,Air-bag	1
500	Audi 80	1993	2.6 b	m 5 s	315350	5; m	h	9.2018		1
880	Audi 80	1992 mar	2.0 b/g	m 5 s	311844	13; m	s	7.2018	Stures hidropastiprinatajs,ABS,FM/AM,CD	1
750	Audi 80	1992	1.9 d	m 5 s	237965	7;	s	w	Stures hidropastiprinatajs,Sakabes akis,Luka,Vieglmetala diski,Apsildami,El. regulejami,ABS,Signalizacija,FM/AM	1
[truncated: 257,238+ more rows]
