# Supplementary material for: Used-car market dataset for Latvia 2018
Source: Data Brief. 2018 Dec 28;22:859–62. doi: 10.1016/j.dib.2018.12.075 (PMC6362865; doi:10.1016/j.dib.2018.12.075)
Supplement: Supplementary file 1 — Supplementary material [file mmc2.zip › Data_discription.txt]

Motor: d - dizel, b/g - benzoil/gas, b - benzoli, g - gas, h - hybrid, e - electro
Gearbox: m - manual; a - automat; s - speds
Color: m - metallic; 1 - white; 2 - brown; 3-  yellow; 4 - light blue; 5 - black; 6 - orange; 7 - gray; 8 - red; 9 - silver; 10 - dark red; 11 - violet; 12 - green; 13 - blue
Body_types: u - universal; s - sedan; h - hecbek; mv - miniven; c - cabriolet; mb - minibus; p - pickup; o - off-road, c - coupe
Following_technical_inspection_date: w - without (last inspection failed)
Set_of_car: car discription in original language (in Latvian)
